# Supplementary material for: Constructing flexible sub-nanometer ferroelectric catalyst to overcome heterocatalytic kinetic barriers for enhanced catalytic and immuno-therapy
Source: Nat Commun. 2025 Dec 16;17:404. doi: 10.1038/s41467-025-67097-6 (PMC12796250; doi:10.1038/s41467-025-67097-6)
Supplement: Supplementary file 4 — Supplementary Data [file 41467_2025_67097_MOESM4_ESM.txt]

Upward (p↑) polarized HZO                        
1.0
       10.5385999680         0.0000000000         0.0000000000
        0.0000000000        10.0803003311         0.0000000000
        0.0000000000         0.0000000000        25.7413005829
   Hf   Zr    O
   16   16   80
Selective dynamics
     0.477589995         0.621060014         0.515810013
     0.693790019         0.621060014         0.614380002
     0.477589995         0.121059999         0.515810013
     0.693790019         0.121059999         0.614380002
     0.482899994         0.611199975         0.326730013
     0.693790019         0.621060014         0.417239994
     0.483819991         0.110890001         0.327459991
     0.693790019         0.121059999         0.417239994
     0.977590024         0.621060014         0.515810013
     0.193790004         0.621060014         0.614380002
     0.977590024         0.121059999         0.515810013
     0.193790004         0.121059999         0.614380002
     0.982909977         0.611159980         0.326759994
     0.193790004         0.621060014         0.417239994
     0.983839989         0.110900000         0.327410012
     0.193790004         0.121059999         0.417239994
     0.727590024         0.853619993         0.515810013
     0.943790019         0.853619993         0.614380002
     0.727590024         0.353619993         0.515810013
     0.943790019         0.353619993         0.614380002
     0.730090022         0.870930016         0.326539993
     0.943790019         0.853619993         0.417239994
     0.730139971         0.371399999         0.325430006
     0.943790019         0.353619993         0.417239994
     0.227589995         0.853619993         0.515810013
     0.443789989         0.853619993         0.614380002
     0.227589995         0.353619993         0.515810013
     0.443789989         0.353619993         0.614380002
     0.230069995         0.870930016         0.326530010
     0.443789989         0.853619993         0.417239994
     0.230079994         0.371390015         0.325470001
     0.443789989         0.353619993         0.417239994
     0.644640028         0.523410022         0.495370001
     0.537509978         0.616530001         0.241640002
     0.526730001         0.523410022         0.593940020
     0.827329993         0.717239976         0.565289974
     0.802169979         0.754400015         0.251459986
     0.844039977         0.717239976         0.663860023
     0.462000012         0.732490003         0.251069993
     0.594039977         0.757439971         0.663860023
     0.577329993         0.757439971         0.565289974
     0.894640028         0.951269984         0.495370001
     0.728470027         0.870480001         0.243929997
     0.776730001         0.951269984         0.593940020
     0.644640028         0.023410000         0.495370001
     0.530579984         0.123499997         0.243129998
     0.526730001         0.023410000         0.593940020
     0.827329993         0.217240006         0.565289974
     0.800509989         0.271789998         0.257930011
     0.844039977         0.217240006         0.663860023
     0.456919998         0.232899994         0.259189993
     0.594039977         0.257440001         0.663860023
     0.577329993         0.257440001         0.565289974
     0.894640028         0.451270014         0.495370001
     0.723550022         0.369929999         0.244269997
     0.776730001         0.451270014         0.593940020
     0.664680004         0.554030001         0.326929986
     0.512889981         0.541800022         0.404529989
     0.837360024         0.713320017         0.366180003
     0.844039977         0.717239976         0.466729999
     0.594039977         0.757439971         0.466729999
     0.585539997         0.770190001         0.366560012
     0.906729996         0.936810017         0.316570014
     0.766560018         0.936559975         0.406709999
     0.666849971         0.054719999         0.328689992
     0.514110029         0.042070001         0.405609995
     0.838230014         0.215419993         0.365929991
     0.844039977         0.217240006         0.466729999
     0.594039977         0.257440001         0.466729999
     0.584949970         0.271319985         0.366270006
     0.904389977         0.440319985         0.312200010
     0.767929971         0.438679993         0.404359996
     0.144639999         0.523410022         0.495370001
     0.037340000         0.616270006         0.241740003
     0.026729999         0.523410022         0.593940020
     0.327329993         0.717239976         0.565289974
     0.302060008         0.754279971         0.251599997
     0.344040006         0.717239976         0.663860023
     0.961769998         0.732299984         0.251100004
     0.094039999         0.757439971         0.663860023
     0.077330001         0.757439971         0.565289974
     0.394639999         0.951269984         0.495370001
     0.228169993         0.870379984         0.243990004
     0.276730001         0.951269984         0.593940020
     0.144639999         0.023410000         0.495370001
     0.030560000         0.123510003         0.243080005
     0.026729999         0.023410000         0.593940020
     0.327329993         0.217240006         0.565289974
     0.300480008         0.271970004         0.257979989
     0.344040006         0.217240006         0.663860023
     0.956870019         0.232899994         0.259140015
     0.094039999         0.257440001         0.663860023
     0.077330001         0.257440001         0.565289974
     0.394639999         0.451270014         0.495370001
     0.223429993         0.369980007         0.244330004
     0.276730001         0.451270014         0.593940020
     0.164719999         0.554030001         0.327080011
     0.012910000         0.541760027         0.404610008
     0.337379992         0.713310003         0.366169989
     0.344040006         0.717239976         0.466729999
     0.094039999         0.757439971         0.466729999
     0.085510001         0.770219982         0.366549999
     0.406800002         0.936770022         0.316610008
     0.266579986         0.936469972         0.406679988
     0.166889995         0.054740001         0.328649998
     0.014090000         0.041940000         0.405519992
     0.338230014         0.215399995         0.365960002
     0.344040006         0.217240006         0.466729999
     0.094039999         0.257440001         0.466729999
     0.084930003         0.271239996         0.366279989
     0.404300004         0.440369993         0.312229991
     0.267749995         0.438410014         0.404500008

=====================================
Downward (p↓) polarized HZO
1.0
       10.5385999680         0.0000000000         0.0000000000
        0.0000000000        10.0803003311         0.0000000000
        0.0000000000         0.0000000000        25.7413005829
   Hf   Zr    O
   16   16   80
Selective dynamics
     0.477589995         0.359160006         0.377050012
     0.693790019         0.359160006         0.278479993
     0.477589995         0.859160006         0.377050012
     0.693790019         0.859160006         0.278479993
     0.482899994         0.369019985         0.566129982
     0.693790019         0.359160006         0.475620002
     0.483819991         0.869329989         0.565400004
     0.693790019         0.859160006         0.475620002
     0.977590024         0.359160006         0.377050012
     0.193790004         0.359160006         0.278479993
     0.977590024         0.859160006         0.377050012
     0.193790004         0.859160006         0.278479993
     0.982909977         0.369060010         0.566100001
     0.193790004         0.359160006         0.475620002
     0.983839989         0.869319975         0.565450013
     0.193790004         0.859160006         0.475620002
     0.727590024         0.126599997         0.377050012
     0.943790019         0.126599997         0.278479993
     0.727590024         0.626600027         0.377050012
     0.943790019         0.626600027         0.278479993
     0.730090022         0.109289996         0.566320002
     0.943790019         0.126599997         0.475620002
     0.730139971         0.608820021         0.567430019
     0.943790019         0.626600027         0.475620002
     0.227589995         0.126599997         0.377050012
     0.443789989         0.126599997         0.278479993
     0.227589995         0.626600027         0.377050012
     0.443789989         0.626600027         0.278479993
     0.230069995         0.109289996         0.566330016
     0.443789989         0.126599997         0.475620002
     0.230079994         0.608829975         0.567390025
     0.443789989         0.626600027         0.475620002
     0.644640028         0.456809998         0.397489995
     0.537509978         0.363689989         0.651220024
     0.526730001         0.456809998         0.298920006
     0.827329993         0.262980014         0.327569991
     0.802169979         0.225820005         0.641399980
     0.844039977         0.262980014         0.229000002
     0.462000012         0.247730002         0.641789973
     0.594039977         0.222780004         0.229000002
     0.577329993         0.222780004         0.327569991
     0.894640028         0.028950000         0.397489995
     0.728470027         0.109739996         0.648930013
     0.776730001         0.028950000         0.298920006
     0.644640028         0.956809998         0.397489995
     0.530579984         0.856719971         0.649730027
     0.526730001         0.956809998         0.298920006
     0.827329993         0.762979984         0.327569991
     0.800509989         0.708429992         0.634930015
     0.844039977         0.762979984         0.229000002
     0.456919998         0.747319996         0.633669972
     0.594039977         0.722779989         0.229000002
     0.577329993         0.722779989         0.327569991
     0.894640028         0.528949976         0.397489995
     0.723550022         0.610289991         0.648590028
     0.776730001         0.528949976         0.298920006
     0.664680004         0.426189989         0.565930009
     0.512889981         0.438419998         0.488330007
     0.837360024         0.266900003         0.526679993
     0.844039977         0.262980014         0.426129997
     0.594039977         0.222780004         0.426129997
     0.585539997         0.210030004         0.526300013
     0.906729996         0.043409999         0.576290011
     0.766560018         0.043660000         0.486149997
     0.666849971         0.925499976         0.564170003
     0.514110029         0.938149989         0.487250000
     0.838230014         0.764800012         0.526929975
     0.844039977         0.762979984         0.426129997
     0.594039977         0.722779989         0.426129997
     0.584949970         0.708899975         0.526589990
     0.904389977         0.539900005         0.580659986
     0.767929971         0.541540027         0.488499999
     0.144639999         0.456809998         0.397489995
     0.037340000         0.363950014         0.651120007
     0.026729999         0.456809998         0.298920006
     0.327329993         0.262980014         0.327569991
     0.302060008         0.225940004         0.641260028
     0.344040006         0.262980014         0.229000002
     0.961769998         0.247920007         0.641759992
     0.094039999         0.222780004         0.229000002
     0.077330001         0.222780004         0.327569991
     0.394639999         0.028950000         0.397489995
     0.228169993         0.109839998         0.648869991
     0.276730001         0.028950000         0.298920006
     0.144639999         0.956809998         0.397489995
     0.030560000         0.856710017         0.649779975
     0.026729999         0.956809998         0.298920006
     0.327329993         0.762979984         0.327569991
     0.300480008         0.708249986         0.634880006
     0.344040006         0.762979984         0.229000002
     0.956870019         0.747319996         0.633719981
     0.094039999         0.722779989         0.229000002
     0.077330001         0.722779989         0.327569991
     0.394639999         0.528949976         0.397489995
     0.223429993         0.610239983         0.648530006
     0.276730001         0.528949976         0.298920006
     0.164719999         0.426189989         0.565779984
     0.012910000         0.438459992         0.488249987
     0.337379992         0.266909987         0.526690006
     0.344040006         0.262980014         0.426129997
     0.094039999         0.222780004         0.426129997
     0.085510001         0.209999993         0.526310027
     0.406800002         0.043450002         0.576250017
     0.266579986         0.043749999         0.486180007
     0.166889995         0.925480008         0.564209998
     0.014090000         0.938279986         0.487340003
     0.338230014         0.764819980         0.526899993
     0.344040006         0.762979984         0.426129997
     0.094039999         0.722779989         0.426129997
     0.084930003         0.708980024         0.526579976
     0.404300004         0.539849997         0.580630004
     0.267749995         0.541809976         0.488359988
=========================================
Upward (p↑) polarized HZO-H*
unknown system                          
1.0
       10.5385999680         0.0000000000         0.0000000000
        0.0000000000        10.0803003311         0.0000000000
        0.0000000000         0.0000000000        25.7413005829
   Hf   Zr    O    H
   16   16   80    1
Selective dynamics
     0.477589995         0.621060014         0.515810013
     0.693790019         0.621060014         0.614380002
     0.477589995         0.121059999         0.515810013
     0.693790019         0.121059999         0.614380002
     0.482899994         0.611199975         0.326730013
     0.693790019         0.621060014         0.417239994
     0.483819991         0.110890001         0.327459991
     0.693790019         0.121059999         0.417239994
     0.977590024         0.621060014         0.515810013
     0.193790004         0.621060014         0.614380002
     0.977590024         0.121059999         0.515810013
     0.193790004         0.121059999         0.614380002
     0.982909977         0.611159980         0.326759994
     0.193790004         0.621060014         0.417239994
     0.983839989         0.110900000         0.327410012
     0.193790004         0.121059999         0.417239994
     0.727590024         0.853619993         0.515810013
     0.943790019         0.853619993         0.614380002
     0.727590024         0.353619993         0.515810013
     0.943790019         0.353619993         0.614380002
     0.730090022         0.870930016         0.326539993
     0.943790019         0.853619993         0.417239994
     0.730139971         0.371399999         0.325430006
     0.943790019         0.353619993         0.417239994
     0.227589995         0.853619993         0.515810013
     0.443789989         0.853619993         0.614380002
     0.227589995         0.353619993         0.515810013
     0.443789989         0.353619993         0.614380002
     0.230069995         0.870930016         0.326530010
     0.443789989         0.853619993         0.417239994
     0.230079994         0.371390015         0.325470001
     0.443789989         0.353619993         0.417239994
     0.644640028         0.523410022         0.495370001
     0.537509978         0.616530001         0.241640002
     0.526730001         0.523410022         0.593940020
     0.827329993         0.717239976         0.565289974
     0.802169979         0.754400015         0.251459986
     0.844039977         0.717239976         0.663860023
     0.462000012         0.732490003         0.251069993
     0.594039977         0.757439971         0.663860023
     0.577329993         0.757439971         0.565289974
     0.894640028         0.951269984         0.495370001
     0.728470027         0.870480001         0.243929997
     0.776730001         0.951269984         0.593940020
     0.644640028         0.023410000         0.495370001
     0.530579984         0.123499997         0.243129998
     0.526730001         0.023410000         0.593940020
     0.827329993         0.217240006         0.565289974
     0.800509989         0.271789998         0.257930011
     0.844039977         0.217240006         0.663860023
     0.456919998         0.232899994         0.259189993
     0.594039977         0.257440001         0.663860023
     0.577329993         0.257440001         0.565289974
     0.894640028         0.451270014         0.495370001
     0.723550022         0.369929999         0.244269997
     0.776730001         0.451270014         0.593940020
     0.664680004         0.554030001         0.326929986
     0.512889981         0.541800022         0.404529989
     0.837360024         0.713320017         0.366180003
     0.844039977         0.717239976         0.466729999
     0.594039977         0.757439971         0.466729999
     0.585539997         0.770190001         0.366560012
     0.906729996         0.936810017         0.316570014
     0.766560018         0.936559975         0.406709999
     0.666849971         0.054719999         0.328689992
     0.514110029         0.042070001         0.405609995
     0.838230014         0.215419993         0.365929991
     0.844039977         0.217240006         0.466729999
     0.594039977         0.257440001         0.466729999
     0.584949970         0.271319985         0.366270006
     0.904389977         0.440319985         0.312200010
     0.767929971         0.438679993         0.404359996
     0.144639999         0.523410022         0.495370001
     0.037340000         0.616270006         0.241740003
     0.026729999         0.523410022         0.593940020
     0.327329993         0.717239976         0.565289974
     0.302060008         0.754279971         0.251599997
     0.344040006         0.717239976         0.663860023
     0.961769998         0.732299984         0.251100004
     0.094039999         0.757439971         0.663860023
     0.077330001         0.757439971         0.565289974
     0.394639999         0.951269984         0.495370001
     0.228169993         0.870379984         0.243990004
     0.276730001         0.951269984         0.593940020
     0.144639999         0.023410000         0.495370001
     0.030560000         0.123510003         0.243080005
     0.026729999         0.023410000         0.593940020
     0.327329993         0.217240006         0.565289974
     0.300480008         0.271970004         0.257979989
     0.344040006         0.217240006         0.663860023
     0.956870019         0.232899994         0.259140015
     0.094039999         0.257440001         0.663860023
     0.077330001         0.257440001         0.565289974
     0.394639999         0.451270014         0.495370001
     0.223429993         0.369980007         0.244330004
     0.276730001         0.451270014         0.593940020
     0.164719999         0.554030001         0.327080011
     0.012910000         0.541760027         0.404610008
     0.337379992         0.713310003         0.366169989
     0.344040006         0.717239976         0.466729999
     0.094039999         0.757439971         0.466729999
     0.085510001         0.770219982         0.366549999
     0.406800002         0.936770022         0.316610008
     0.266579986         0.936469972         0.406679988
     0.166889995         0.054740001         0.328649998
     0.014090000         0.041940000         0.405519992
     0.338230014         0.215399995         0.365960002
     0.344040006         0.217240006         0.466729999
     0.094039999         0.257440001         0.466729999
     0.084930003         0.271239996         0.366279989
     0.404300004         0.440369993         0.312229991
     0.267749995         0.438410014         0.404500008
     0.507516980         0.678344011         0.207994998

=========================================
Downward (p↓) polarized HZO-H*
1.0
       10.5385999680         0.0000000000         0.0000000000
        0.0000000000        10.0803003311         0.0000000000
        0.0000000000         0.0000000000        25.7413005829
   Hf   Zr    O    H
   16   16   80    1
Selective dynamics
     0.477589995         0.363370001         0.381559998
     0.693790019         0.363370001         0.282990009
     0.477589995         0.863370001         0.381559998
     0.693790019         0.863370001         0.282990009
     0.482899994         0.373230010         0.570640028
     0.693790019         0.363370001         0.480129987
     0.483819991         0.873539984         0.569909990
     0.693790019         0.863370001         0.480129987
     0.977590024         0.363370001         0.381559998
     0.193790004         0.363370001         0.282990009
     0.977590024         0.863370001         0.381559998
     0.193790004         0.863370001         0.282990009
     0.982909977         0.373270005         0.570609987
     0.193790004         0.363370001         0.480129987
     0.983839989         0.873529971         0.569959998
     0.193790004         0.863370001         0.480129987
     0.727590024         0.130809993         0.381559998
     0.943790019         0.130809993         0.282990009
     0.727590024         0.630810022         0.381559998
     0.943790019         0.630810022         0.282990009
     0.730090022         0.113499999         0.570829988
     0.943790019         0.130809993         0.480129987
     0.730139971         0.613030016         0.571940005
     0.943790019         0.630810022         0.480129987
     0.227589995         0.130809993         0.381559998
     0.443789989         0.130809993         0.282990009
     0.227589995         0.630810022         0.381559998
     0.443789989         0.630810022         0.282990009
     0.230069995         0.113499999         0.570840001
     0.443789989         0.130809993         0.480129987
     0.230079994         0.613039970         0.571900010
     0.443789989         0.630810022         0.480129987
     0.644640028         0.461019993         0.402000010
     0.537509978         0.367900014         0.655730009
     0.526730001         0.461019993         0.303429991
     0.827329993         0.267190009         0.332080007
     0.802169979         0.230030000         0.645910025
     0.844039977         0.267190009         0.233510002
     0.462000012         0.251940012         0.646300018
     0.594039977         0.226989999         0.233510002
     0.577329993         0.226989999         0.332080007
     0.894640028         0.033160001         0.402000010
     0.728470027         0.113949999         0.653439999
     0.776730001         0.033160001         0.303429991
     0.644640028         0.961019993         0.402000010
     0.530579984         0.860930026         0.654240012
     0.526730001         0.961019993         0.303429991
     0.827329993         0.767189980         0.332080007
     0.800509989         0.712639987         0.639440000
     0.844039977         0.767189980         0.233510002
     0.456919998         0.751529992         0.638180017
     0.594039977         0.726989985         0.233510002
     0.577329993         0.726989985         0.332080007
     0.894640028         0.533159971         0.402000010
     0.723550022         0.614499986         0.653100014
     0.776730001         0.533159971         0.303429991
     0.664680004         0.430400014         0.570439994
     0.512889981         0.442629993         0.492839992
     0.837360024         0.271109998         0.531189978
     0.844039977         0.267190009         0.430640012
     0.594039977         0.226989999         0.430640012
     0.585539997         0.214240000         0.530809999
     0.906729996         0.047619998         0.580799997
     0.766560018         0.047869999         0.490660012
     0.666849971         0.929709971         0.568679988
     0.514110029         0.942359984         0.491759986
     0.838230014         0.769010007         0.531440020
     0.844039977         0.767189980         0.430640012
     0.594039977         0.726989985         0.430640012
     0.584949970         0.713110030         0.531099975
     0.904389977         0.544110000         0.585169971
     0.767929971         0.545750022         0.493010014
     0.144639999         0.461019993         0.402000010
     0.037340000         0.368160009         0.655629992
     0.026729999         0.461019993         0.303429991
     0.327329993         0.267190009         0.332080007
     0.302060008         0.230149999         0.645770013
     0.344040006         0.267190009         0.233510002
     0.961769998         0.252130002         0.646269977
     0.094039999         0.226989999         0.233510002
     0.077330001         0.226989999         0.332080007
     0.394639999         0.033160001         0.402000010
     0.228169993         0.114050001         0.653379977
     0.276730001         0.033160001         0.303429991
     0.144639999         0.961019993         0.402000010
     0.030560000         0.860920012         0.654290020
     0.026729999         0.961019993         0.303429991
     0.327329993         0.767189980         0.332080007
     0.300480008         0.712459981         0.639389992
     0.344040006         0.767189980         0.233510002
     0.956870019         0.751529992         0.638230026
     0.094039999         0.726989985         0.233510002
     0.077330001         0.726989985         0.332080007
     0.394639999         0.533159971         0.402000010
     0.223429993         0.614449978         0.653039992
     0.276730001         0.533159971         0.303429991
     0.164719999         0.430400014         0.570290029
     0.012910000         0.442669988         0.492760003
     0.337379992         0.271120012         0.531199992
     0.344040006         0.267190009         0.430640012
     0.094039999         0.226989999         0.430640012
     0.085510001         0.214210004         0.530820012
     0.406800002         0.047660001         0.580760002
     0.266579986         0.047959998         0.490689993
     0.166889995         0.929690003         0.568719983
     0.014090000         0.942489982         0.491849989
     0.338230014         0.769029975         0.531409979
     0.344040006         0.767189980         0.430640012
     0.094039999         0.726989985         0.430640012
     0.084930003         0.713190019         0.531090021
     0.404300004         0.544059992         0.585139990
     0.267749995         0.546019971         0.492870003
     0.331449986         0.256110013         0.196250007
============================================
Upward (p↑) polarized HZO-H2O*
                             
   1.00000000000000     
    10.5385999679999998    0.0000000000000000    0.0000000000000000
     0.0000000000000000   10.0803003311000001    0.0000000000000000
     0.0000000000000000    0.0000000000000000   25.7413005828999992
   Hf   Zr   O    H 
    16    16    81     2
Selective dynamics
  0.4775899950000024  0.6210600140000011  0.5158100129999994
  0.6937900189999979  0.6210600140000011  0.6143800019999972
  0.4775899950000024  0.1210599990000034  0.5158100129999994
  0.6937900189999979  0.1210599990000034  0.6143800019999972
  0.4828999940000003  0.6111999749999981  0.3267300130000024
  0.6937900189999979  0.6210600140000011  0.4172399939999991
  0.4838199909999972  0.1108900010000013  0.3274599909999978
  0.6937900189999979  0.1210599990000034  0.4172399939999991
  0.9775900240000013  0.6210600140000011  0.5158100129999994
  0.1937900040000002  0.6210600140000011  0.6143800019999972
  0.9775900240000013  0.1210599990000034  0.5158100129999994
  0.1937900040000002  0.1210599990000034  0.6143800019999972
  0.9829099769999985  0.6111599799999965  0.3267599939999997
  0.1937900040000002  0.6210600140000011  0.4172399939999991
  0.9838399890000034  0.1109000000000009  0.3274100120000014
  0.1937900040000002  0.1210599990000034  0.4172399939999991
  0.7275900240000013  0.8536199930000024  0.5158100129999994
  0.9437900189999979  0.8536199930000024  0.6143800019999972
  0.7275900240000013  0.3536199930000024  0.5158100129999994
  0.9437900189999979  0.3536199930000024  0.6143800019999972
  0.7300900219999988  0.8709300160000026  0.3265399929999973
  0.9437900189999979  0.8536199930000024  0.4172399939999991
  0.7301399709999998  0.3713999989999976  0.3254300059999977
  0.9437900189999979  0.3536199930000024  0.4172399939999991
  0.2275899950000024  0.8536199930000024  0.5158100129999994
  0.4437899890000025  0.8536199930000024  0.6143800019999972
  0.2275899950000024  0.3536199930000024  0.5158100129999994
  0.4437899890000025  0.3536199930000024  0.6143800019999972
  0.2300699950000009  0.8709300160000026  0.3265300099999990
  0.4437899890000025  0.8536199930000024  0.4172399939999991
  0.2300799940000005  0.3713900150000029  0.3254700009999993
  0.4437899890000025  0.3536199930000024  0.4172399939999991
  0.6446400279999978  0.5234100220000002  0.4953700009999977
  0.5375099780000028  0.6165300010000010  0.2416400019999969
  0.5267300009999971  0.5234100220000002  0.5939400199999980
  0.8273299929999993  0.7172399760000019  0.5652899740000024
  0.8021699789999985  0.7544000150000016  0.2514599860000004
  0.8440399770000013  0.7172399760000019  0.6638600229999980
  0.4620000119999972  0.7324900030000023  0.2510699930000015
  0.5940399770000013  0.7574399709999966  0.6638600229999980
  0.5773299929999993  0.7574399709999966  0.5652899740000024
  0.8946400279999978  0.9512699839999996  0.4953700009999977
  0.7284700270000002  0.8704800009999971  0.2439299970000022
  0.7767300009999971  0.9512699839999996  0.5939400199999980
  0.6446400279999978  0.0234099999999984  0.4953700009999977
  0.5305799839999992  0.1234999970000032  0.2431299980000006
  0.5267300009999971  0.0234099999999984  0.5939400199999980
  0.8273299929999993  0.2172400059999973  0.5652899740000024
  0.8005099889999983  0.2717899980000027  0.2579300109999991
  0.8440399770000013  0.2172400059999973  0.6638600229999980
  0.4569199979999965  0.2328999940000003  0.2591899929999997
  0.5940399770000013  0.2574400009999991  0.6638600229999980
  0.5773299929999993  0.2574400009999991  0.5652899740000024
  0.8946400279999978  0.4512700140000021  0.4953700009999977
  0.7235500219999977  0.3699299990000000  0.2442699970000035
  0.7767300009999971  0.4512700140000021  0.5939400199999980
  0.6646800039999974  0.5540300010000010  0.3269299860000032
  0.5128899810000007  0.5418000219999968  0.4045299889999967
  0.8373600239999988  0.7133200170000009  0.3661800029999966
  0.8440399770000013  0.7172399760000019  0.4667299990000018
  0.5940399770000013  0.7574399709999966  0.4667299990000018
  0.5855399969999979  0.7701900010000031  0.3665600120000008
  0.9067299960000028  0.9368100169999991  0.3165700139999998
  0.7665600179999998  0.9365599750000015  0.4067099990000003
  0.6668499709999978  0.0547199989999996  0.3286899920000010
  0.5141100290000011  0.0420700009999990  0.4056099949999989
  0.8382300139999970  0.2154199929999976  0.3659299910000016
  0.8440399770000013  0.2172400059999973  0.4667299990000018
  0.5940399770000013  0.2574400009999991  0.4667299990000018
  0.5849499699999967  0.2713199849999981  0.3662700060000006
  0.9043899770000010  0.4403199850000021  0.3122000099999980
  0.7679299710000009  0.4386799930000009  0.4043599959999966
  0.1446399989999989  0.5234100220000002  0.4953700009999977
  0.0373400000000004  0.6162700060000006  0.2417400029999968
  0.0267299989999970  0.5234100220000002  0.5939400199999980
  0.3273299929999993  0.7172399760000019  0.5652899740000024
  0.3020600079999980  0.7542799710000025  0.2515999969999996
  0.3440400060000002  0.7172399760000019  0.6638600229999980
  0.9617699980000012  0.7322999840000008  0.2511000040000013
  0.0940399990000031  0.7574399709999966  0.6638600229999980
  0.0773300010000000  0.7574399709999966  0.5652899740000024
  0.3946399989999989  0.9512699839999996  0.4953700009999977
  0.2281699930000016  0.8703799840000030  0.2439900039999969
  0.2767300009999971  0.9512699839999996  0.5939400199999980
  0.1446399989999989  0.0234099999999984  0.4953700009999977
  0.0305600000000013  0.1235100029999998  0.2430800050000030
  0.0267299989999970  0.0234099999999984  0.5939400199999980
  0.3273299929999993  0.2172400059999973  0.5652899740000024
  0.3004800080000010  0.2719700040000035  0.2579799889999990
  0.3440400060000002  0.2172400059999973  0.6638600229999980
  0.9568700190000001  0.2328999940000003  0.2591400149999998
  0.0940399990000031  0.2574400009999991  0.6638600229999980
  0.0773300010000000  0.2574400009999991  0.5652899740000024
  0.3946399989999989  0.4512700140000021  0.4953700009999977
  0.2234299930000034  0.3699800070000023  0.2443300039999983
  0.2767300009999971  0.4512700140000021  0.5939400199999980
  0.1647199989999990  0.5540300010000010  0.3270800109999996
  0.0129099999999980  0.5417600270000023  0.4046100079999988
  0.3373799920000025  0.7133100029999966  0.3661699889999994
  0.3440400060000002  0.7172399760000019  0.4667299990000018
  0.0940399990000031  0.7574399709999966  0.4667299990000018
  0.0855100010000029  0.7702199820000004  0.3665499990000001
  0.4068000019999971  0.9367700219999975  0.3166100079999978
  0.2665799859999964  0.9364699719999976  0.4066799880000005
  0.1668899949999982  0.0547400009999990  0.3286499980000031
  0.0140900000000030  0.0419399999999968  0.4055199920000021
  0.3382300139999970  0.2153999949999985  0.3659600020000013
  0.3440400060000002  0.2172400059999973  0.4667299990000018
  0.0940399990000031  0.2574400009999991  0.4667299990000018
  0.0849300029999966  0.2712399959999985  0.3662799889999988
  0.4043000039999995  0.4403699929999974  0.3122299910000024
  0.2677499950000026  0.4384100139999987  0.4045000079999994
  0.5419367960945418  0.4073278236840057  0.1535874928122220  
  0.4568817744583556  0.4104216680083409  0.1684413364552600
  0.5653047819194434  0.5004725057312253  0.1499607004277413 

============================================
Downward (p↓) polarized HZO-H2O*
1.0
       10.5385999680         0.0000000000         0.0000000000
        0.0000000000        10.0803003311         0.0000000000
        0.0000000000         0.0000000000        25.7413005829
   Hf   Zr    O    H
   16   16   81    2
Selective dynamics
     0.477589995         0.359530002         0.390329987
     0.693790019         0.359530002         0.291759998
     0.477589995         0.859529972         0.390329987
     0.693790019         0.859529972         0.291759998
     0.482899994         0.369390011         0.579410017
     0.693790019         0.359530002         0.488900006
     0.483819991         0.869700015         0.578679979
     0.693790019         0.859529972         0.488900006
     0.977590024         0.359530002         0.390329987
     0.193790004         0.359530002         0.291759998
     0.977590024         0.859529972         0.390329987
     0.193790004         0.859529972         0.291759998
     0.982909977         0.369430006         0.579379976
     0.193790004         0.359530002         0.488900006
     0.983839989         0.869690001         0.578729987
     0.193790004         0.859529972         0.488900006
     0.727590024         0.126969993         0.390329987
     0.943790019         0.126969993         0.291759998
     0.727590024         0.626969993         0.390329987
     0.943790019         0.626969993         0.291759998
     0.730090022         0.109660000         0.579599977
     0.943790019         0.126969993         0.488900006
     0.730139971         0.609189987         0.580709994
     0.943790019         0.626969993         0.488900006
     0.227589995         0.126969993         0.390329987
     0.443789989         0.126969993         0.291759998
     0.227589995         0.626969993         0.390329987
     0.443789989         0.626969993         0.291759998
     0.230069995         0.109660000         0.579609990
     0.443789989         0.126969993         0.488900006
     0.230079994         0.609200001         0.580669999
     0.443789989         0.626969993         0.488900006
     0.644640028         0.457179993         0.410769999
     0.537509978         0.364060014         0.664499998
     0.526730001         0.457179993         0.312200010
     0.827329993         0.263350010         0.340849996
     0.802169979         0.226190001         0.654680014
     0.844039977         0.263350010         0.242280006
     0.462000012         0.248099998         0.655070007
     0.594039977         0.223150000         0.242280006
     0.577329993         0.223150000         0.340849996
     0.894640028         0.029320000         0.410769999
     0.728470027         0.110110000         0.662209988
     0.776730001         0.029320000         0.312200010
     0.644640028         0.957180023         0.410769999
     0.530579984         0.857089996         0.663010001
     0.526730001         0.957180023         0.312200010
     0.827329993         0.763350010         0.340849996
     0.800509989         0.708800018         0.648209989
     0.844039977         0.763350010         0.242280006
     0.456919998         0.747690022         0.646950006
     0.594039977         0.723150015         0.242280006
     0.577329993         0.723150015         0.340849996
     0.894640028         0.529320002         0.410769999
     0.723550022         0.610660017         0.661870003
     0.776730001         0.529320002         0.312200010
     0.664680004         0.426560014         0.579209983
     0.512889981         0.438789994         0.501609981
     0.837360024         0.267269999         0.539960027
     0.844039977         0.263350010         0.439410001
     0.594039977         0.223150000         0.439410001
     0.585539997         0.210400000         0.539579988
     0.906729996         0.043779999         0.589569986
     0.766560018         0.044030000         0.499430001
     0.666849971         0.925870001         0.577449977
     0.514110029         0.938520014         0.500530005
     0.838230014         0.765169978         0.540210009
     0.844039977         0.763350010         0.439410001
     0.594039977         0.723150015         0.439410001
     0.584949970         0.709270000         0.539870024
     0.904389977         0.540269971         0.593940020
     0.767929971         0.541909993         0.501779974
     0.144639999         0.457179993         0.410769999
     0.037340000         0.364320010         0.664399981
     0.026729999         0.457179993         0.312200010
     0.327329993         0.263350010         0.340849996
     0.302060008         0.226310000         0.654540002
     0.344040006         0.263350010         0.242280006
     0.961769998         0.248290002         0.655040026
     0.094039999         0.223150000         0.242280006
     0.077330001         0.223150000         0.340849996
     0.394639999         0.029320000         0.410769999
     0.228169993         0.110210001         0.662150025
     0.276730001         0.029320000         0.312200010
     0.144639999         0.957180023         0.410769999
     0.030560000         0.857079983         0.663060009
     0.026729999         0.957180023         0.312200010
     0.327329993         0.763350010         0.340849996
     0.300480008         0.708620012         0.648159981
     0.344040006         0.763350010         0.242280006
     0.956870019         0.747690022         0.647000015
     0.094039999         0.723150015         0.242280006
     0.077330001         0.723150015         0.340849996
     0.394639999         0.529320002         0.410769999
     0.223429993         0.610610008         0.661809981
     0.276730001         0.529320002         0.312200010
     0.164719999         0.426560014         0.579060018
     0.012910000         0.438829988         0.501529992
     0.337379992         0.267280012         0.539969981
     0.344040006         0.263350010         0.439410001
     0.094039999         0.223150000         0.439410001
     0.085510001         0.210370004         0.539590001
     0.406800002         0.043820001         0.589529991
     0.266579986         0.044119999         0.499460012
     0.166889995         0.925849974         0.577489972
     0.014090000         0.938650012         0.500620008
     0.338230014         0.765190005         0.540180027
     0.344040006         0.763350010         0.439410001
     0.094039999         0.723150015         0.439410001
     0.084930003         0.709349990         0.539860010
     0.404300004         0.540220022         0.593909979
     0.267749995         0.542180002         0.501640022
     0.429340005         0.501890004         0.216120005
     0.405099988         0.404960006         0.216470003
     0.406899989         0.543139994         0.183200002
===========================================
Upward (p↑) polarized HZO-OH*                              
   1.00000000000000     
    10.5385999679999998    0.0000000000000000    0.0000000000000000
     0.0000000000000000   10.0803003311000001    0.0000000000000000
     0.0000000000000000    0.0000000000000000   25.7413005828999992
   Hf   Zr   O    H 
    16    16    81     2
Selective dynamics
  0.4775899950000024  0.6210600140000011  0.5158100129999994
  0.6937900189999979  0.6210600140000011  0.6143800019999972
  0.4775899950000024  0.1210599990000034  0.5158100129999994
  0.6937900189999979  0.1210599990000034  0.6143800019999972
  0.4828999940000003  0.6111999749999981  0.3267300130000024
  0.6937900189999979  0.6210600140000011  0.4172399939999991
  0.4838199909999972  0.1108900010000013  0.3274599909999978
  0.6937900189999979  0.1210599990000034  0.4172399939999991
  0.9775900240000013  0.6210600140000011  0.5158100129999994
  0.1937900040000002  0.6210600140000011  0.6143800019999972
  0.9775900240000013  0.1210599990000034  0.5158100129999994
  0.1937900040000002  0.1210599990000034  0.6143800019999972
  0.9829099769999985  0.6111599799999965  0.3267599939999997
  0.1937900040000002  0.6210600140000011  0.4172399939999991
  0.9838399890000034  0.1109000000000009  0.3274100120000014
  0.1937900040000002  0.1210599990000034  0.4172399939999991
  0.7275900240000013  0.8536199930000024  0.5158100129999994
  0.9437900189999979  0.8536199930000024  0.6143800019999972
  0.7275900240000013  0.3536199930000024  0.5158100129999994
  0.9437900189999979  0.3536199930000024  0.6143800019999972
  0.7300900219999988  0.8709300160000026  0.3265399929999973
  0.9437900189999979  0.8536199930000024  0.4172399939999991
  0.7301399709999998  0.3713999989999976  0.3254300059999977
  0.9437900189999979  0.3536199930000024  0.4172399939999991
  0.2275899950000024  0.8536199930000024  0.5158100129999994
  0.4437899890000025  0.8536199930000024  0.6143800019999972
  0.2275899950000024  0.3536199930000024  0.5158100129999994
  0.4437899890000025  0.3536199930000024  0.6143800019999972
  0.2300699950000009  0.8709300160000026  0.3265300099999990
  0.4437899890000025  0.8536199930000024  0.4172399939999991
  0.2300799940000005  0.3713900150000029  0.3254700009999993
  0.4437899890000025  0.3536199930000024  0.4172399939999991
  0.6446400279999978  0.5234100220000002  0.4953700009999977
  0.5375099780000028  0.6165300010000010  0.2416400019999969
  0.5267300009999971  0.5234100220000002  0.5939400199999980
  0.8273299929999993  0.7172399760000019  0.5652899740000024
  0.8021699789999985  0.7544000150000016  0.2514599860000004
  0.8440399770000013  0.7172399760000019  0.6638600229999980
  0.4620000119999972  0.7324900030000023  0.2510699930000015
  0.5940399770000013  0.7574399709999966  0.6638600229999980
  0.5773299929999993  0.7574399709999966  0.5652899740000024
  0.8946400279999978  0.9512699839999996  0.4953700009999977
  0.7284700270000002  0.8704800009999971  0.2439299970000022
  0.7767300009999971  0.9512699839999996  0.5939400199999980
  0.6446400279999978  0.0234099999999984  0.4953700009999977
  0.5305799839999992  0.1234999970000032  0.2431299980000006
  0.5267300009999971  0.0234099999999984  0.5939400199999980
  0.8273299929999993  0.2172400059999973  0.5652899740000024
  0.8005099889999983  0.2717899980000027  0.2579300109999991
  0.8440399770000013  0.2172400059999973  0.6638600229999980
  0.4569199979999965  0.2328999940000003  0.2591899929999997
  0.5940399770000013  0.2574400009999991  0.6638600229999980
  0.5773299929999993  0.2574400009999991  0.5652899740000024
  0.8946400279999978  0.4512700140000021  0.4953700009999977
  0.7235500219999977  0.3699299990000000  0.2442699970000035
  0.7767300009999971  0.4512700140000021  0.5939400199999980
  0.6646800039999974  0.5540300010000010  0.3269299860000032
  0.5128899810000007  0.5418000219999968  0.4045299889999967
  0.8373600239999988  0.7133200170000009  0.3661800029999966
  0.8440399770000013  0.7172399760000019  0.4667299990000018
  0.5940399770000013  0.7574399709999966  0.4667299990000018
  0.5855399969999979  0.7701900010000031  0.3665600120000008
  0.9067299960000028  0.9368100169999991  0.3165700139999998
  0.7665600179999998  0.9365599750000015  0.4067099990000003
  0.6668499709999978  0.0547199989999996  0.3286899920000010
  0.5141100290000011  0.0420700009999990  0.4056099949999989
  0.8382300139999970  0.2154199929999976  0.3659299910000016
  0.8440399770000013  0.2172400059999973  0.4667299990000018
  0.5940399770000013  0.2574400009999991  0.4667299990000018
  0.5849499699999967  0.2713199849999981  0.3662700060000006
  0.9043899770000010  0.4403199850000021  0.3122000099999980
  0.7679299710000009  0.4386799930000009  0.4043599959999966
  0.1446399989999989  0.5234100220000002  0.4953700009999977
  0.0373400000000004  0.6162700060000006  0.2417400029999968
  0.0267299989999970  0.5234100220000002  0.5939400199999980
  0.3273299929999993  0.7172399760000019  0.5652899740000024
  0.3020600079999980  0.7542799710000025  0.2515999969999996
  0.3440400060000002  0.7172399760000019  0.6638600229999980
  0.9617699980000012  0.7322999840000008  0.2511000040000013
  0.0940399990000031  0.7574399709999966  0.6638600229999980
  0.0773300010000000  0.7574399709999966  0.5652899740000024
  0.3946399989999989  0.9512699839999996  0.4953700009999977
  0.2281699930000016  0.8703799840000030  0.2439900039999969
  0.2767300009999971  0.9512699839999996  0.5939400199999980
  0.1446399989999989  0.0234099999999984  0.4953700009999977
  0.0305600000000013  0.1235100029999998  0.2430800050000030
  0.0267299989999970  0.0234099999999984  0.5939400199999980
  0.3273299929999993  0.2172400059999973  0.5652899740000024
  0.3004800080000010  0.2719700040000035  0.2579799889999990
  0.3440400060000002  0.2172400059999973  0.6638600229999980
  0.9568700190000001  0.2328999940000003  0.2591400149999998
  0.0940399990000031  0.2574400009999991  0.6638600229999980
  0.0773300010000000  0.2574400009999991  0.5652899740000024
  0.3946399989999989  0.4512700140000021  0.4953700009999977
  0.2234299930000034  0.3699800070000023  0.2443300039999983
  0.2767300009999971  0.4512700140000021  0.5939400199999980
  0.1647199989999990  0.5540300010000010  0.3270800109999996
  0.0129099999999980  0.5417600270000023  0.4046100079999988
  0.3373799920000025  0.7133100029999966  0.3661699889999994
  0.3440400060000002  0.7172399760000019  0.4667299990000018
  0.0940399990000031  0.7574399709999966  0.4667299990000018
  0.0855100010000029  0.7702199820000004  0.3665499990000001
  0.4068000019999971  0.9367700219999975  0.3166100079999978
  0.2665799859999964  0.9364699719999976  0.4066799880000005
  0.1668899949999982  0.0547400009999990  0.3286499980000031
  0.0140900000000030  0.0419399999999968  0.4055199920000021
  0.3382300139999970  0.2153999949999985  0.3659600020000013
  0.3440400060000002  0.2172400059999973  0.4667299990000018
  0.0940399990000031  0.2574400009999991  0.4667299990000018
  0.0849300029999966  0.2712399959999985  0.3662799889999988
  0.4043000039999995  0.4403699929999974  0.3122299910000024
  0.2677499950000026  0.4384100139999987  0.4045000079999994
  0.5886028036702313  0.6082126825575788  0.1902722716801894 
  0.1635444020296746  0.3363136273802166  0.2176014614619529
  0.5532754695960870  0.5218853506447213  0.1792176826259066

===========================================
Downward (p↓) polarized HZO-OH*
1.0
       10.5385999680         0.0000000000         0.0000000000
        0.0000000000        10.0803003311         0.0000000000
        0.0000000000         0.0000000000        25.7413005829
   Hf   Zr    O    H
   16   16   81    2
Selective dynamics
     0.477589995         0.359800011         0.390370011
     0.693790019         0.359800011         0.291799992
     0.477589995         0.859799981         0.390370011
     0.693790019         0.859799981         0.291799992
     0.482899994         0.369659990         0.579450011
     0.693790019         0.359800011         0.488940001
     0.483819991         0.869970024         0.578719974
     0.693790019         0.859799981         0.488940001
     0.977590024         0.359800011         0.390370011
     0.193790004         0.359800011         0.291799992
     0.977590024         0.859799981         0.390370011
     0.193790004         0.859799981         0.291799992
     0.982909977         0.369700015         0.579419971
     0.193790004         0.359800011         0.488940001
     0.983839989         0.869960010         0.578769982
     0.193790004         0.859799981         0.488940001
     0.727590024         0.127240002         0.390370011
     0.943790019         0.127240002         0.291799992
     0.727590024         0.627240002         0.390370011
     0.943790019         0.627240002         0.291799992
     0.730090022         0.109930001         0.579639971
     0.943790019         0.127240002         0.488940001
     0.730139971         0.609459996         0.580749989
     0.943790019         0.627240002         0.488940001
     0.227589995         0.127240002         0.390370011
     0.443789989         0.127240002         0.291799992
     0.227589995         0.627240002         0.390370011
     0.443789989         0.627240002         0.291799992
     0.230069995         0.109930001         0.579649985
     0.443789989         0.127240002         0.488940001
     0.230079994         0.609470010         0.580709994
     0.443789989         0.627240002         0.488940001
     0.644640028         0.457450002         0.410809994
     0.537509978         0.364329994         0.664539993
     0.526730001         0.457450002         0.312240005
     0.827329993         0.263619989         0.340889990
     0.802169979         0.226459995         0.654720008
     0.844039977         0.263619989         0.242320001
     0.462000012         0.248370007         0.655110002
     0.594039977         0.223419994         0.242320001
     0.577329993         0.223419994         0.340889990
     0.894640028         0.029589999         0.410809994
     0.728470027         0.110380001         0.662249982
     0.776730001         0.029589999         0.312240005
     0.644640028         0.957449973         0.410809994
     0.530579984         0.857360005         0.663049996
     0.526730001         0.957449973         0.312240005
     0.827329993         0.763620019         0.340889990
     0.800509989         0.709070027         0.648249984
     0.844039977         0.763620019         0.242320001
     0.456919998         0.747959971         0.646990001
     0.594039977         0.723420024         0.242320001
     0.577329993         0.723420024         0.340889990
     0.894640028         0.529590011         0.410809994
     0.723550022         0.610930026         0.661909997
     0.776730001         0.529590011         0.312240005
     0.664680004         0.426829994         0.579249978
     0.512889981         0.439060003         0.501649976
     0.837360024         0.267540008         0.540000021
     0.844039977         0.263619989         0.439449996
     0.594039977         0.223419994         0.439449996
     0.585539997         0.210669994         0.539619982
     0.906729996         0.044050001         0.589609981
     0.766560018         0.044300001         0.499469995
     0.666849971         0.926140010         0.577489972
     0.514110029         0.938790023         0.500569999
     0.838230014         0.765439987         0.540250003
     0.844039977         0.763620019         0.439449996
     0.594039977         0.723420024         0.439449996
     0.584949970         0.709540009         0.539910018
     0.904389977         0.540539980         0.593980014
     0.767929971         0.542180002         0.501820028
     0.144639999         0.457450002         0.410809994
     0.037340000         0.364589989         0.664439976
     0.026729999         0.457450002         0.312240005
     0.327329993         0.263619989         0.340889990
     0.302060008         0.226579994         0.654579997
     0.344040006         0.263619989         0.242320001
     0.961769998         0.248559996         0.655080020
     0.094039999         0.223419994         0.242320001
     0.077330001         0.223419994         0.340889990
     0.394639999         0.029589999         0.410809994
     0.228169993         0.110480003         0.662190020
     0.276730001         0.029589999         0.312240005
     0.144639999         0.957449973         0.410809994
     0.030560000         0.857349992         0.663100004
     0.026729999         0.957449973         0.312240005
     0.327329993         0.763620019         0.340889990
     0.300480008         0.708890021         0.648199975
     0.344040006         0.763620019         0.242320001
     0.956870019         0.747959971         0.647040009
     0.094039999         0.723420024         0.242320001
     0.077330001         0.723420024         0.340889990
     0.394639999         0.529590011         0.410809994
     0.223429993         0.610880017         0.661849976
     0.276730001         0.529590011         0.312240005
     0.164719999         0.426829994         0.579100013
     0.012910000         0.439099997         0.501569986
     0.337379992         0.267549992         0.540009975
     0.344040006         0.263619989         0.439449996
     0.094039999         0.223419994         0.439449996
     0.085510001         0.210639998         0.539629996
     0.406800002         0.044089999         0.589569986
     0.266579986         0.044390000         0.499500006
     0.166889995         0.926119983         0.577530026
     0.014090000         0.938920021         0.500660002
     0.338230014         0.765460014         0.540220022
     0.344040006         0.763620019         0.439449996
     0.094039999         0.723420024         0.439449996
     0.084930003         0.709619999         0.539900005
     0.404300004         0.540489972         0.593949974
     0.267749995         0.542450011         0.501680017
     0.400680006         0.541559994         0.216549993
     0.363380015         0.295789987         0.207460001
     0.437880009         0.598029971         0.189530000
==========================================
