# Supplementary material for: Constructing flexible sub-nanometer ferroelectric catalyst to overcome heterocatalytic kinetic barriers for enhanced catalytic and immuno-therapy
Source: Nat Commun. 2025 Dec 16;17:404. doi: 10.1038/s41467-025-67097-6 (PMC12796250; doi:10.1038/s41467-025-67097-6)
Supplement: Supplementary file 7 — Source Data [file 41467_2025_67097_MOESM7_ESM.xlsx]

## Sheet: Fig. 2a
XRD patterns of HO NWs, ZO NWs, HZO NWs, and HZO NPs
HO NWs		ZO NWs		HZO NWs		HZO NPs		HO (Orthorhombic)		ZO (Orthorhombic)		HO (Cubic)
2θ (degree)	Intensity (arb. units)	2θ (degree)	Intensity (arb. units)	2θ (degree)	Intensity (arb. units)	2θ (degree)	Intensity (arb. units)	17.694	2.1	17.597	2.1	30.362	100
5.01671	3026	5.01671	5163	5.01671	5029	10	1006.76	24.596	5.2	24.462	5.3	35.202	18
5.05013	3076	5.05013	5212	5.05013	5009	10.02	983.202	26.052	0.2	30.191	100	50.635	28
5.08356	2962	5.08356	5162	5.08356	5025	10.04	961.077	30.355	100	34.095	11.1	60.19	10
5.11698	3054	5.11698	4954	5.11698	4904	10.06	940.391	34.28	13.1	35.265	13.4	63.165	1
5.1504	2803	5.1504	5046	5.1504	5022	10.08	921.143	35.454	15	35.627	10.5	74.425	1
5.18382	3057	5.18382	5133	5.18382	5019	10.1	903.333	35.828	12.7	38.535	2.4	82.455	1
5.21725	2968	5.21725	4931	5.21725	4765	10.12	886.962	36.507	0.2	38.619	0.1	85.082	1
5.25067	2872	5.25067	5054	5.25067	4825	10.14	872.029	36.606	0.3	39.659	0.8	95.578	1
5.28409	2887	5.28409	4824	5.28409	4858	10.16	858.534	38.744	3.2	39.673	0.1
5.31751	2919	5.31751	5087	5.31751	4702	10.18	846.478	38.832	1.9	42.656	1
5.35094	2828	5.35094	5049	5.35094	4706	10.2	835.86	39.815	0.3	43.388	3
5.38436	2891	5.38436	4697	5.38436	4751	10.22	826.68	39.883	0.2	43.616	3.7
5.41778	2752	5.41778	4867	5.41778	4689	10.24	818.938	40.595	0.1	49.865	15.8
5.4512	2909	5.4512	4804	5.4512	4707	10.26	820.922	42.892	0.5	50.139	14.1
5.48463	2697	5.48463	4706	5.48463	4720	10.28	809.334	43.626	2.3	51	15.5
5.51805	2669	5.51805	4725	5.51805	4577	10.3	814.006	43.863	2.8	53.287	1.4
5.55147	2744	5.55147	4814	5.55147	4673	10.32	794.139	44.916	0.2	53.483	4.4
5.58489	2734	5.58489	4628	5.58489	4516	10.34	802.075	47.662	0.1	54.102	0.3
5.61832	2679	5.61832	4562	5.61832	4446	10.36	811.34	48.339	0.1	54.629	0.2
5.65174	2682	5.65174	4662	5.65174	4291	10.38	818.093	50.142	11.8	55.497	4.6
5.68516	2679	5.68516	4550	5.68516	4298	10.4	808.229	50.426	10.9	57.596	0.4
5.71858	2568	5.71858	4445	5.71858	4275	10.42	825.29	51.291	11.7	58.63	11.6
5.75201	2733	5.75201	4610	5.75201	4423	10.44	822.596	52.08	0.1	60.176	15.1
5.78543	2657	5.78543	4702	5.78543	4409	10.46	813.296	53.589	0.8	60.658	14.5
5.81885	2663	5.81885	4544	5.81885	4482	10.48	828.835	53.792	3.5	62.779	7.7
5.85227	2605	5.85227	4475	5.85227	4360	10.5	814.649	54.413	0.2	64.782	0.1
5.8857	2580	5.8857	4466	5.8857	4272	10.52	816.131	54.953	0.3	65.467	1.4
5.91912	2588	5.91912	4403	5.91912	4198	10.54	826.4	55.815	3.4	65.985	0.8
5.95254	2706	5.95254	4247	5.95254	4283	10.56	858.69	57.694	0.1	66.712	0.9
5.98596	2672	5.98596	4375	5.98596	4131	10.58	873.575	57.939	0.3	67.484	3.2
6.01939	2561	6.01939	4331	6.01939	4243	10.6	880.079	58.159	0.2	67.655	0.1
6.05281	2557	6.05281	4291	6.05281	4197	10.62	904.635	58.968	8.6	68.382	0
6.08623	2568	6.08623	4365	6.08623	4060	10.64	895.285	60.522	11.4	68.833	0.2
6.11965	2600	6.11965	4185	6.11965	4135	10.66	913.585	61.023	10.7	69.086	0.3
6.15308	2473	6.15308	4247	6.15308	4039	10.68	926.029	61.608	0.2	69.367	0.1
6.1865	2519	6.1865	4115	6.1865	4107	10.7	930.949	63.15	6.6	71.795	0.9
6.21992	2450	6.21992	4042	6.21992	4210	10.72	953.488	64.345	0.1	74.541	2.1
6.25335	2401	6.25335	4159	6.25335	3948	10.74	968.232	65.169	0.1	74.576	1.9
6.28677	2426	6.28677	4065	6.28677	3983	10.76	980.964	65.85	0.9	74.596	0.4
6.32019	2392	6.32019	4037	6.32019	4063	10.78	991.836	66.388	0.5	75.445	1.4
6.35361	2358	6.35361	4160	6.35361	3964	10.8	961.175	66.591	0.3	75.963	0
6.38704	2498	6.38704	4141	6.38704	3923	10.82	957.523	67.118	0.6	76.818	0.9
6.42046	2284	6.42046	4021	6.42046	3925	10.84	940.734	67.886	2.6	77.088	0.3
6.45388	2451	6.45388	4006	6.45388	3881	10.86	965.6	68.062	1.5	77.306	0
6.4873	2450	6.4873	3857	6.4873	3903	10.88	960.342	68.789	0.1	77.34	0.4
6.52073	2330	6.52073	3972	6.52073	3961	10.9	964.71	69.256	0.2	77.975	0.3
6.55415	2303	6.55415	3917	6.55415	3903	10.92	951.961	69.502	0.3	78.925	0.4
6.58757	2416	6.58757	3927	6.58757	3784	10.94	939.686	69.793	0.2	79.852	0.1
6.62099	2325	6.62099	3936	6.62099	3919	10.96	949.149	70.688	0.1	80.65	0.8
6.65442	2453	6.65442	3885	6.65442	3886	10.98	910.66	71.499	0.1	81.167	3.5
6.68784	2391	6.68784	3812	6.68784	3709	11	--	72.23	0.6	81.592	2.8
6.72126	2323	6.72126	3817	6.72126	3792	11.02	910.92	72.382	0.3	82.593	0.8
6.75468	2311	6.75468	3855	6.75468	3753	11.04	904.743	74.505	0.1	82.805	1
6.78811	2342	6.78811	3726	6.78811	3781	11.06	922.665	74.999	2.6	82.935	4.3
6.82153	2269	6.82153	3817	6.82153	3727	11.08	900.617	75.93	1	84.602	1.7
6.85495	2279	6.85495	3792	6.85495	3754	11.1	910.61	76.436	0.1	85.29	0
6.88837	2279	6.88837	3863	6.88837	3655	11.12	929.04	77.297	0.7	85.448	2.8
6.9218	2297	6.9218	3735	6.9218	3713	11.14	916.257	77.577	0.5	85.481	2.2
6.95522	2214	6.95522	3823	6.95522	3690	11.16	924.829	77.817	0.3	86.112	1.8
6.98864	2250	6.98864	3676	6.98864	3630	11.18	902.758	78.282	0.1	87.29	0
7.02206	2297	7.02206	3601	7.02206	3654	11.2	904.421	78.482	0.1	87.947	0
7.05549	2199	7.05549	3612	7.05549	3725	11.22	918.021	78.95	0.1	88.078	0.9
7.08891	2255	7.08891	3476	7.08891	3681	11.24	920.072	79.431	0.4	88.577	0
7.12233	2188	7.12233	3638	7.12233	3634	11.26	918.206	79.62	0.2	89.245	0.2
7.15575	2165	7.15575	3552	7.15575	3501	11.28	881.803	80.351	0.1	89.508	2
7.18918	2229	7.18918	3603	7.18918	3598	11.3	851.892	81.181	0.6
7.2226	2231	7.2226	3645	7.2226	3499	11.32	843.427	81.681	2.3
7.25602	2181	7.25602	3366	7.25602	3541	11.34	854.175	82.122	2
7.28944	2217	7.28944	3458	7.28944	3548	11.36	847.546	83.121	0.6
7.32287	2212	7.32287	3476	7.32287	3488	11.38	819.766	83.475	2.9
7.35629	2209	7.35629	3479	7.35629	3489	11.4	789.134	83.773	1.5
7.38971	2155	7.38971	3427	7.38971	3518	11.42	765.265	85.145	1.1
7.42313	2180	7.42313	3502	7.42313	3443	11.44	764.267	86.008	3.9
7.45656	2159	7.45656	3489	7.45656	3496	11.46	740.246	86.693	1.2
7.48998	2110	7.48998	3394	7.48998	3379	11.48	727.554	87.861	0.1
7.5234	2022	7.5234	3441	7.5234	3517	11.5	731.652	88.68	0.5
7.55682	2145	7.55682	3486	7.55682	3525	11.52	752.026	89.841	0.1
7.59025	2104	7.59025	3374	7.59025	3422	11.54	782.85
7.62367	2059	7.62367	3399	7.62367	3366	11.56	789.325
7.65709	2150	7.65709	3433	7.65709	3297	11.58	797.678
7.69051	2122	7.69051	3373	7.69051	3408	11.6	808.538
7.72394	2167	7.72394	3322	7.72394	3312	11.62	806.216
7.75736	2040	7.75736	3325	7.75736	3396	11.64	816.525
7.79078	2028	7.79078	3296	7.79078	3283	11.66	822.273
7.8242	2094	7.8242	3281	7.8242	3464	11.68	848.746
7.85763	1999	7.85763	3378	7.85763	3399	11.7	869.126
7.89105	2078	7.89105	3309	7.89105	3354	11.72	900.389
7.92447	2034	7.92447	3214	7.92447	3384	11.74	888.745
7.95789	1968	7.95789	3264	7.95789	3384	11.76	885.91
7.99132	1965	7.99132	3265	7.99132	3216	11.78	883.679
8.02474	2038	8.02474	3227	8.02474	3247	11.8	896.112
8.05816	1971	8.05816	3179	8.05816	3431	11.82	900.874
8.09158	2082	8.09158	3306	8.09158	3280	11.84	868.354
8.12501	1985	8.12501	3181	8.12501	3210	11.86	867.441
8.15843	2023	8.15843	3186	8.15843	3273	11.88	848.702
8.19185	2021	8.19185	3225	8.19185	3193	11.9	853.351
8.22527	2034	8.22527	3116	8.22527	3190	11.92	835.936
8.2587	2020	8.2587	3129	8.2587	3114	11.94	805.682
8.29212	2025	8.29212	3142	8.29212	3162	11.96	809.627
8.32554	1890	8.32554	3044	8.32554	3067	11.98	805.378
8.35896	1917	8.35896	3142	8.35896	3194	12	815.562
8.39239	1921	8.39239	3113	8.39239	3190	12.02	806.268
8.42581	1926	8.42581	3180	8.42581	3205	12.04	798.383
8.45923	1909	8.45923	3102	8.45923	3057	12.06	795.012
8.49266	1826	8.49266	3094	8.49266	3073	12.08	802.931
8.52608	1996	8.52608	3176	8.52608	3183	12.1	821.451
8.5595	1967	8.5595	3032	8.5595	3090	12.12	818.927
8.59292	1874	8.59292	3024	8.59292	3010	12.14	831.27
8.62635	1786	8.62635	3029	8.62635	3100	12.16	847.846
8.65977	1816	8.65977	3145	8.65977	3080	12.18	873.749
8.69319	1831	8.69319	3072	8.69319	2994	12.2	896.575
8.72661	1868	8.72661	3055	8.72661	3096	12.22	897.432
8.76004	1864	8.76004	3038	8.76004	2937	12.24	922.935
8.79346	1844	8.79346	3029	8.79346	3026	12.26	911.764
8.82688	1907	8.82688	2925	8.82688	3106	12.28	901.76
8.8603	1831	8.8603	2932	8.8603	2994	12.3	909.453
8.89373	1791	8.89373	3006	8.89373	3049	12.32	900.774
8.92715	1957	8.92715	3016	8.92715	3012	12.34	907.362
8.96057	1869	8.96057	2814	8.96057	3017	12.36	897.415
8.99399	1848	8.99399	2910	8.99399	3066	12.38	887.777
9.02742	1828	9.02742	2992	9.02742	2926	12.4	859.946
9.06084	1782	9.06084	2850	9.06084	2981	12.42	860.504
9.09426	1766	9.09426	2981	9.09426	2924	12.44	863.829
9.12768	1809	9.12768	2953	9.12768	3003	12.46	855.837
9.16111	1802	9.16111	2876	9.16111	2987	12.48	827.036
9.19453	1749	9.19453	2888	9.19453	2894	12.5	807.727
9.22795	1799	9.22795	2824	9.22795	2943	12.52	779.981
9.26137	1750	9.26137	2948	9.26137	2973	12.54	772.282
9.2948	1809	9.2948	2923	9.2948	2989	12.56	792.121
9.32822	1780	9.32822	2899	9.32822	2927	12.58	807.119
9.36164	1772	9.36164	2827	9.36164	2915	12.6	798.197
9.39506	1831	9.39506	2823	9.39506	2835	12.62	829.438
9.42849	1789	9.42849	2835	9.42849	2940	12.64	839.56
9.46191	1787	9.46191	2818	9.46191	2998	12.66	867.566
9.49533	1739	9.49533	2878	9.49533	2863	12.68	874.819
9.52875	1798	9.52875	2841	9.52875	2758	12.7	864.77
9.56218	1756	9.56218	2861	9.56218	2891	12.72	862.364
9.5956	1596	9.5956	2809	9.5956	2715	12.74	861.44
9.62902	1778	9.62902	2829	9.62902	2842	12.76	886.492
9.66244	1788	9.66244	2773	9.66244	2769	12.78	927.382
9.69587	1675	9.69587	2779	9.69587	2771	12.8	918.37
9.72929	1753	9.72929	2686	9.72929	2771	12.82	923.758
9.76271	1708	9.76271	2732	9.76271	2798	12.84	917.271
9.79613	1703	9.79613	2697	9.79613	2799	12.86	924.147
9.82956	1700	9.82956	2651	9.82956	2709	12.88	935.949
9.86298	1742	9.86298	2813	9.86298	2786	12.9	926.086
9.8964	1669	9.8964	2707	9.8964	2786	12.92	903.784
9.92982	1666	9.92982	2657	9.92982	2717	12.94	860.984
9.96325	1723	9.96325	2674	9.96325	2652	12.96	843.923
9.99667	1627	9.99667	2721	9.99667	2613	12.98	828.012
10.0301	1664	10.0301	2680	10.0301	2631	13	794.483
10.0635	1653	10.0635	2676	10.0635	2686	13.02	810.017
10.0969	1673	10.0969	2641	10.0969	2658	13.04	816.081
10.1304	1684	10.1304	2662	10.1304	2699	13.06	806.995
10.1638	1605	10.1638	2677	10.1638	2623	13.08	795.667
10.1972	1615	10.1972	2734	10.1972	2723	13.1	799.86
10.2306	1645	10.2306	2591	10.2306	2707	13.12	799.426
10.264	1634	10.264	2675	10.264	2644	13.14	805.389
10.2975	1673	10.2975	2579	10.2975	2674	13.16	779.249
10.3309	1609	10.3309	2533	10.3309	2584	13.18	748.38
10.3643	1711	10.3643	2545	10.3643	2613	13.2	754.884
10.3977	1627	10.3977	2526	10.3977	2782	13.22	771.465
10.4312	1573	10.4312	2581	10.4312	2685	13.24	771.606
10.4646	1613	10.4646	2643	10.4646	2673	13.26	750.06
10.498	1631	10.498	2578	10.498	2595	13.28	760.481
10.5314	1581	10.5314	2649	10.5314	2722	13.3	770.75
10.5648	1568	10.5648	2518	10.5648	2588	13.32	792.183
10.5983	1553	10.5983	2571	10.5983	2639	13.34	820.105
10.6317	1652	10.6317	2598	10.6317	2553	13.36	825.775
10.6651	1563	10.6651	2561	10.6651	2507	13.38	823.053
10.6985	1565	10.6985	2617	10.6985	2600	13.4	827.674
10.732	1561	10.732	2574	10.732	2663	13.42	841.471
10.7654	1605	10.7654	2564	10.7654	2621	13.44	871.613
10.7988	1705	10.7988	2611	10.7988	2515	13.46	851.148
10.8322	1586	10.8322	2492	10.8322	2530	13.48	855.933
10.8657	1575	10.8657	2567	10.8657	2510	13.5	873.022
10.8991	1522	10.8991	2518	10.8991	2465	13.52	873.5
10.9325	1538	10.9325	2493	10.9325	2602	13.54	870.592
10.9659	1560	10.9659	2529	10.9659	2502	13.56	890.944
10.9993	1557	10.9993	2483	10.9993	2471	13.58	900.142
11.0328	1489	11.0328	2420	11.0328	2478	13.6	881.284
11.0662	1516	11.0662	2499	11.0662	2638	13.62	844.311
11.0996	1614	11.0996	2446	11.0996	2394	13.64	825.526
11.133	1580	11.133	2529	11.133	2584	13.66	819.061
11.1665	1484	11.1665	2433	11.1665	2477	13.68	852.156
11.1999	1607	11.1999	2393	11.1999	2508	13.7	861.602
11.2333	1534	11.2333	2611	11.2333	2480	13.72	857.46
11.2667	1570	11.2667	2406	11.2667	2509	13.74	865.717
11.3002	1549	11.3002	2415	11.3002	2526	13.76	889.157
11.3336	1582	11.3336	2418	11.3336	2443	13.78	900.272
11.367	1584	11.367	2432	11.367	2428	13.8	910.851
11.4004	1542	11.4004	2350	11.4004	2494	13.82	908.461
11.4338	1519	11.4338	2414	11.4338	2485	13.84	925.099
11.4673	1509	11.4673	2427	11.4673	2470	13.86	950.022
11.5007	1528	11.5007	2460	11.5007	2409	13.88	960.708
11.5341	1573	11.5341	2395	11.5341	2405	13.9	975.474
11.5675	1582	11.5675	2460	11.5675	2378	13.92	984.391
11.6009	1578	11.6009	2384	11.6009	2356	13.94	981.043
11.6344	1474	11.6344	2359	11.6344	2418	13.96	988.697
11.6678	1495	11.6678	2429	11.6678	2438	13.98	996.3
11.7012	1510	11.7012	2357	11.7012	2353	14	--
11.7346	1541	11.7346	2408	11.7346	2322	14.02	977.278
11.7681	1509	11.7681	2461	11.7681	2422	14.04	961.914
11.8015	1513	11.8015	2472	11.8015	2347	14.06	955.765
11.8349	1475	11.8349	2370	11.8349	2324	14.08	922.749
11.8683	1470	11.8683	2421	11.8683	2379	14.1	900.729
11.9017	1490	11.9017	2311	11.9017	2275	14.12	882.581
11.9352	1570	11.9352	2317	11.9352	2338	14.14	882.694
11.9686	1499	11.9686	2323	11.9686	2296	14.16	900.96
12.002	1475	12.002	2336	12.002	2398	14.18	886.436
12.0354	1378	12.0354	2334	12.0354	2373	14.2	869.51
12.0689	1425	12.0689	2349	12.0689	2381	14.22	837.064
12.1023	1408	12.1023	2296	12.1023	2280	14.24	827.358
12.1357	1486	12.1357	2274	12.1357	2388	14.26	843.038
12.1691	1534	12.1691	2294	12.1691	2398	14.28	863.288
12.2026	1474	12.2026	2388	12.2026	2216	14.3	854.575
12.236	1444	12.236	2318	12.236	2272	14.32	874.11
12.2694	1424	12.2694	2360	12.2694	2254	14.34	896.705
12.3028	1409	12.3028	2247	12.3028	2317	14.36	912.159
12.3362	1421	12.3362	2395	12.3362	2364	14.38	923.567
12.3697	1438	12.3697	2171	12.3697	2240	14.4	942.504
12.4031	1496	12.4031	2291	12.4031	2280	14.42	941.05
12.4365	1497	12.4365	2274	12.4365	2306	14.44	923.375
12.4699	1361	12.4699	2247	12.4699	2237	14.46	915.845
12.5034	1543	12.5034	2291	12.5034	2324	14.48	915.952
12.5368	1450	12.5368	2283	12.5368	2393	14.5	908.687
12.5702	1463	12.5702	2170	12.5702	2219	14.52	916.645
12.6036	1404	12.6036	2213	12.6036	2350	14.54	896.164
12.6371	1406	12.6371	2274	12.6371	2302	14.56	893.712
12.6705	1409	12.6705	2233	12.6705	2245	14.58	897.229
12.7039	1411	12.7039	2228	12.7039	2319	14.6	877.762
12.7373	1408	12.7373	2243	12.7373	2230	14.62	868.26
12.7707	1458	12.7707	2368	12.7707	2296	14.64	877.818
12.8042	1508	12.8042	2116	12.8042	2230	14.66	859.242
12.8376	1353	12.8376	2176	12.8376	2285	14.68	870.446
12.871	1495	12.871	2185	12.871	2224	14.7	851.543
12.9044	1372	12.9044	2169	12.9044	2354	14.72	862.505
12.9378	1456	12.9378	2180	12.9378	2241	14.74	893.667
12.9713	1457	12.9713	2199	12.9713	2283	14.76	899.613
13.0047	1482	13.0047	2151	13.0047	2216	14.78	908.124
13.0381	1420	13.0381	2147	13.0381	2240	14.8	928.707
13.0715	1414	13.0715	2181	13.0715	2255	14.82	925.128
13.105	1358	13.105	2139	13.105	2202	14.84	919.464
13.1384	1437	13.1384	2235	13.1384	2181	14.86	903.879
13.1718	1418	13.1718	2111	13.1718	2295	14.88	888.042
13.2052	1482	13.2052	2119	13.2052	2298	14.9	875.293
13.2387	1362	13.2387	2250	13.2387	2119	14.92	849.283
13.2721	1431	13.2721	2132	13.2721	2261	14.94	840.191
13.3055	1411	13.3055	2215	13.3055	2297	14.96	848.702
13.3389	1349	13.3389	2148	13.3389	2165	14.98	858.103
13.3724	1347	13.3724	2177	13.3724	2126	15	--
13.4058	1411	13.4058	2190	13.4058	2180	15.02	839.577
13.4392	1407	13.4392	2257	13.4392	2170	15.04	823.199
13.4726	1412	13.4726	2182	13.4726	2167	15.06	830.582
13.506	1454	13.506	2072	13.506	2188	15.08	827.821
13.5395	1356	13.5395	2125	13.5395	2120	15.1	826.04
13.5729	1366	13.5729	2113	13.5729	2222	15.12	851.938
13.6063	1362	13.6063	2071	13.6063	2350	15.14	869.089
13.6397	1443	13.6397	2080	13.6397	2218	15.16	873.535
13.6731	1337	13.6731	2241	13.6731	2183	15.18	887.259
13.7066	1445	13.7066	2074	13.7066	2199	15.2	892.777
13.74	1356	13.74	2089	13.74	2249	15.22	900.154
13.7734	1333	13.7734	2192	13.7734	2281	15.24	918.049
13.8068	1386	13.8068	2101	13.8068	2157	15.26	909.786
13.8403	1311	13.8403	2202	13.8403	2273	15.28	916.696
13.8737	1393	13.8737	2112	13.8737	2233	15.3	908.045
13.9071	1396	13.9071	2210	13.9071	2143	15.32	891.085
13.9405	1348	13.9405	2177	13.9405	2230	15.34	881.391
13.974	1387	13.974	2090	13.974	2156	15.36	862.713
14.0074	1419	14.0074	2165	14.0074	2280	15.38	892.398
14.0408	1383	14.0408	2018	14.0408	2181	15.4	916.25
14.0742	1408	14.0742	2173	14.0742	2174	15.42	911.357
14.1076	1422	14.1076	2142	14.1076	2154	15.44	925.29
14.1411	1290	14.1411	2067	14.1411	2128	15.46	933.135
14.1745	1373	14.1745	2123	14.1745	2192	15.48	924.027
14.2079	1328	14.2079	2111	14.2079	2126	15.5	899.314
14.2413	1387	14.2413	2077	14.2413	2128	15.52	891.108
14.2747	1419	14.2747	2081	14.2747	2150	15.54	887.185
14.3082	1331	14.3082	2154	14.3082	2204	15.56	888.154
14.3416	1407	14.3416	2082	14.3416	2145	15.58	907.464
14.375	1419	14.375	2100	14.375	2233	15.6	922.743
14.4084	1395	14.4084	2059	14.4084	2131	15.62	918.522
14.4419	1417	14.4419	2106	14.4419	2214	15.64	917.13
14.4753	1417	14.4753	2110	14.4753	2150	15.66	916.865
14.5087	1328	14.5087	2137	14.5087	2184	15.68	917.553
14.5421	1339	14.5421	2116	14.5421	2137	15.7	902.093
14.5756	1380	14.5756	2085	14.5756	2277	15.72	889.271
14.609	1275	14.609	2036	14.609	2185	15.74	886.605
14.6424	1354	14.6424	2136	14.6424	2142	15.76	880.501
14.6758	1334	14.6758	2135	14.6758	2168	15.78	891.272
14.7093	1321	14.7093	2097	14.7093	2083	15.8	894.89
14.7427	1436	14.7427	1958	14.7427	2172	15.82	913.325
14.7761	1351	14.7761	2044	14.7761	2138	15.84	929.861
14.8095	1380	14.8095	2010	14.8095	2025	15.86	974.51
14.8429	1319	14.8429	2078	14.8429	2129	15.88	978.41
14.8764	1382	14.8764	2126	14.8764	2026	15.9	989.406
14.9098	1388	14.9098	2033	14.9098	2145	15.92	982.468
14.9432	1376	14.9432	2144	14.9432	2190	15.94	969.984
14.9766	1404	14.9766	2079	14.9766	2070	15.96	958.03
15.01	1356	15.01	2072	15.01	2119	15.98	950.737
15.0435	1332	15.0435	2097	15.0435	2171	16	--
15.0769	1356	15.0769	2086	15.0769	2127	16.02	945.366
15.1103	1320	15.1103	2033	15.1103	2110	16.04	927.849
15.1437	1339	15.1437	2041	15.1437	2109	16.06	931.281
15.1772	1368	15.1772	2100	15.1772	2104	16.08	936.675
15.2106	1324	15.2106	2053	15.2106	2174	16.1	935.734
15.244	1334	15.244	2092	15.244	2087	16.12	948.461
15.2774	1359	15.2774	2019	15.2774	2100	16.14	922.817
15.3109	1378	15.3109	2089	15.3109	2077	16.16	915.811
15.3443	1399	15.3443	2108	15.3443	2169	16.18	930.978
15.3777	1372	15.3777	2008	15.3777	2158	16.2	917.846
15.4111	1341	15.4111	1993	15.4111	2069	16.22	908.423
15.4445	1339	15.4445	1998	15.4445	2183	16.24	898.7
15.478	1377	15.478	2049	15.478	2109	16.26	884.667
15.5114	1351	15.5114	2117	15.5114	2160	16.28	894.051
15.5448	1379	15.5448	2026	15.5448	2093	16.3	871.219
15.5782	1337	15.5782	2076	15.5782	2072	16.32	875.987
15.6117	1339	15.6117	2034	15.6117	2138	16.34	867.939
15.6451	1358	15.6451	2035	15.6451	2125	16.36	883.708
15.6785	1321	15.6785	2065	15.6785	2126	16.38	893.07
15.7119	1354	15.7119	2043	15.7119	2087	16.4	905.379
15.7454	1343	15.7454	2043	15.7454	2146	16.42	884.503
15.7788	1287	15.7788	2049	15.7788	2082	16.44	890.623
15.8122	1300	15.8122	1981	15.8122	2102	16.46	891.582
15.8456	1365	15.8456	2054	15.8456	2139	16.48	904.155
15.879	1301	15.879	2065	15.879	2098	16.5	902.138
15.9125	1395	15.9125	2075	15.9125	2132	16.52	915.084
15.9459	1427	15.9459	2080	15.9459	2168	16.54	951.741
15.9793	1333	15.9793	2154	15.9793	2108	16.56	967.612
16.0127	1285	16.0127	1967	16.0127	2088	16.58	949.554
16.0462	1399	16.0462	2135	16.0462	2131	16.6	948.72
16.0796	1392	16.0796	1969	16.0796	2110	16.62	935.667
16.113	1342	16.113	2018	16.113	2020	16.64	948.805
16.1464	1284	16.1464	2052	16.1464	2113	16.66	964.022
16.1798	1322	16.1798	2044	16.1798	2142	16.68	952.919
16.2133	1290	16.2133	2110	16.2133	2088	16.7	952.395
16.2467	1334	16.2467	2081	16.2467	1969	16.72	940.774
16.2801	1330	16.2801	2046	16.2801	2069	16.74	951.668
16.3135	1346	16.3135	2071	16.3135	2081	16.76	958.392
16.3469	1370	16.3469	2085	16.3469	2091	16.78	964.857
16.3804	1333	16.3804	2072	16.3804	2190	16.8	960.128
16.4138	1309	16.4138	2036	16.4138	2112	16.82	952.824
16.4472	1324	16.4472	2058	16.4472	2101	16.84	960.663
16.4806	1305	16.4806	2050	16.4806	2099	16.86	957.738
16.5141	1359	16.5141	2024	16.5141	2078	16.88	942.752
16.5475	1362	16.5475	2024	16.5475	2095	16.9	921.892
16.5809	1382	16.5809	2040	16.5809	2203	16.92	917.429
16.6143	1297	16.6143	2083	16.6143	2153	16.94	930.594
16.6477	1303	16.6477	2037	16.6477	2091	16.96	933.823
16.6812	1333	16.6812	2058	16.6812	2110	16.98	941.821
16.7146	1338	16.7146	2013	16.7146	2088	17	--
16.748	1386	16.748	2100	16.748	2063	17.02	949.492
16.7814	1371	16.7814	2049	16.7814	2078	17.04	943.146
16.8149	1311	16.8149	1970	16.8149	2064	17.06	927.106
16.8483	1269	16.8483	2059	16.8483	2149	17.08	933.193
16.8817	1313	16.8817	2050	16.8817	2221	17.1	958.538
16.9151	1349	16.9151	2020	16.9151	2146	17.12	966.874
16.9486	1346	16.9486	2053	16.9486	2093	17.14	965.482
16.982	1353	16.982	2117	16.982	2047	17.16	972.606
17.0154	1280	17.0154	2127	17.0154	2050	17.18	995.28
17.0488	1239	17.0488	2071	17.0488	2111	17.2	1001.82
17.0822	1365	17.0822	2000	17.0822	2074	17.22	1015.41
17.1157	1362	17.1157	2067	17.1157	2173	17.24	1035.21
17.1491	1386	17.1491	2064	17.1491	2023	17.26	1029.25
17.1825	1332	17.1825	2059	17.1825	2019	17.28	1041.6
17.2159	1337	17.2159	2077	17.2159	2003	17.3	1020.31
17.2494	1275	17.2494	2103	17.2494	2120	17.32	1034.12
17.2828	1271	17.2828	1976	17.2828	2003	17.34	1047.04
17.3162	1273	17.3162	2031	17.3162	2132	17.36	1043.11
17.3496	1375	17.3496	1976	17.3496	2080	17.38	1008.83
17.3831	1329	17.3831	2139	17.3831	2143	17.4	994.597
17.4165	1346	17.4165	1989	17.4165	2100	17.42	996.734
17.4499	1382	17.4499	2055	17.4499	2114	17.44	1013.51
17.4833	1418	17.4833	2076	17.4833	2018	17.46	995.95
17.5167	1368	17.5167	2056	17.5167	2129	17.48	1006.29
17.5502	1427	17.5502	2001	17.5502	2145	17.5	988.184
17.5836	1368	17.5836	1979	17.5836	2043	17.52	992.484
17.617	1377	17.617	2025	17.617	2099	17.54	1001.05
17.6504	1340	17.6504	2076	17.6504	2036	17.56	998.616
17.6838	1371	17.6838	2031	17.6838	2020	17.58	988.691
17.7173	1347	17.7173	2034	17.7173	2088	17.6	984.481
17.7507	1457	17.7507	2031	17.7507	2064	17.62	979.617
17.7841	1376	17.7841	2093	17.7841	2176	17.64	971.422
17.8175	1360	17.8175	2005	17.8175	2027	17.66	975.627
17.851	1405	17.851	2011	17.851	2135	17.68	957.817
17.8844	1346	17.8844	2068	17.8844	2092	17.7	957.501
17.9178	1346	17.9178	2116	17.9178	2034	17.72	954.199
17.9512	1331	17.9512	2037	17.9512	2126	17.74	954.96
17.9847	1388	17.9847	2092	17.9847	2102	17.76	976.844
18.0181	1329	18.0181	1963	18.0181	2015	17.78	969.997
18.0515	1354	18.0515	2114	18.0515	1985	17.8	988.201
18.0849	1241	18.0849	2066	18.0849	2081	17.82	996.458
18.1183	1343	18.1183	1947	18.1183	2068	17.84	975.858
18.1518	1322	18.1518	2100	18.1518	2071	17.86	952.142
18.1852	1353	18.1852	2036	18.1852	2140	17.88	965.184
18.2186	1313	18.2186	1977	18.2186	2078	17.9	974.906
18.252	1332	18.252	2103	18.252	2034	17.92	961.694
18.2855	1331	18.2855	2072	18.2855	2119	17.94	964.923
18.3189	1487	18.3189	2071	18.3189	2035	17.96	978.98
18.3523	1392	18.3523	2076	18.3523	2080	17.98	955.934
18.3857	1380	18.3857	2011	18.3857	2104	18	--
18.4191	1377	18.4191	2057	18.4191	2055	18.02	966.868
18.4526	1399	18.4526	1968	18.4526	2081	18.04	953.719
18.486	1369	18.486	2038	18.486	2064	18.06	958.577
18.5194	1318	18.5194	2093	18.5194	2101	18.08	984.222
18.5528	1393	18.5528	2064	18.5528	2068	18.1	980.688
18.5863	1349	18.5863	2102	18.5863	2210	18.12	965.972
18.6197	1395	18.6197	2038	18.6197	2081	18.14	966.158
18.6531	1360	18.6531	2104	18.6531	2066	18.16	973.609
18.6865	1336	18.6865	2019	18.6865	2136	18.18	990.839
18.72	1342	18.72	2005	18.72	2128	18.2	995.043
18.7534	1368	18.7534	2046	18.7534	2180	18.22	1034.84
18.7868	1343	18.7868	2104	18.7868	2048	18.24	1042.61
18.8202	1370	18.8202	2108	18.8202	2097	18.26	1057.07
18.8536	1370	18.8536	2132	18.8536	2101	18.28	1075.85
18.8871	1361	18.8871	2060	18.8871	2074	18.3	1095.37
18.9205	1390	18.9205	2109	18.9205	2060	18.32	1085.19
18.9539	1376	18.9539	2034	18.9539	2120	18.34	1088.75
18.9873	1336	18.9873	2059	18.9873	2158	18.36	1106.74
19.0207	1372	19.0207	2048	19.0207	2071	18.38	1089.23
19.0542	1336	19.0542	2036	19.0542	2112	18.4	1099.01
19.0876	1311	19.0876	2072	19.0876	2166	18.42	1070.97
19.121	1338	19.121	2040	19.121	2022	18.44	1091.75
19.1544	1405	19.1544	2012	19.1544	2090	18.46	1075.37
19.1879	1360	19.1879	2005	19.1879	2047	18.48	1061.42
19.2213	1404	19.2213	2049	19.2213	2032	18.5	1049.86
19.2547	1334	19.2547	2040	19.2547	2090	18.52	1033.72
19.2881	1332	19.2881	2119	19.2881	2081	18.54	1010.8
19.3216	1435	19.3216	2071	19.3216	2145	18.56	1007.06
19.355	1410	19.355	2052	19.355	2081	18.58	982.829
19.3884	1338	19.3884	2038	19.3884	2097	18.6	978.862
19.4218	1343	19.4218	2054	19.4218	2146	18.62	986.696
19.4552	1383	19.4552	2098	19.4552	2094	18.64	1003.09
19.4887	1315	19.4887	2149	19.4887	2173	18.66	1022.85
19.5221	1405	19.5221	2043	19.5221	2036	18.68	1020.2
19.5555	1341	19.5555	1985	19.5555	2065	18.7	1041.95
19.5889	1377	19.5889	2190	19.5889	2095	18.72	1022.55
19.6224	1305	19.6224	2082	19.6224	2094	18.74	1056.68
19.6558	1359	19.6558	2026	19.6558	2102	18.76	1047.95
19.6892	1405	19.6892	2068	19.6892	2055	18.78	1042.26
19.7226	1265	19.7226	2093	19.7226	2134	18.8	1020.72
19.756	1381	19.756	2067	19.756	1952	18.82	1033.55
19.7895	1388	19.7895	2002	19.7895	2063	18.84	1028.8
19.8229	1404	19.8229	1990	19.8229	2160	18.86	1025.71
19.8563	1428	19.8563	2007	19.8563	2131	18.88	1063.61
19.8897	1340	19.8897	2029	19.8897	2016	18.9	1053.71
19.9232	1319	19.9232	2172	19.9232	1993	18.92	1072.14
19.9566	1386	19.9566	2079	19.9566	2061	18.94	1055.01
19.99	1319	19.99	2066	19.99	2060	18.96	1061.66
20.0234	1288	20.0234	1989	20.0234	2136	18.98	1074.66
20.0569	1395	20.0569	2012	20.0569	2054	19	--
20.0903	1381	20.0903	1963	20.0903	2013	19.02	1091.86
20.1237	1395	20.1237	2022	20.1237	2048	19.04	1082.26
20.1571	1319	20.1571	2047	20.1571	1992	19.06	1127.88
20.1905	1410	20.1905	2007	20.1905	2029	19.08	1111.25
20.224	1408	20.224	1973	20.224	2117	19.1	1136.27
20.2574	1262	20.2574	2049	20.2574	2069	19.12	1148.91
20.2908	1367	20.2908	2100	20.2908	2024	19.14	1141.05
20.3242	1393	20.3242	2053	20.3242	2060	19.16	1131.61
20.3577	1349	20.3577	1978	20.3577	2021	19.18	1121.66
20.3911	1344	20.3911	2071	20.3911	2043	19.2	1118.02
20.4245	1336	20.4245	2090	20.4245	1968	19.22	1092.95
20.4579	1348	20.4579	2000	20.4579	2043	19.24	1100.6
20.4914	1426	20.4914	2086	20.4914	2064	19.26	1056.16
20.5248	1307	20.5248	2057	20.5248	2007	19.28	1058.92
20.5582	1375	20.5582	2047	20.5582	2038	19.3	1043.38
20.5916	1359	20.5916	2108	20.5916	2134	19.32	1070.09
20.625	1362	20.625	1992	20.625	2116	19.34	1057.26
20.6585	1429	20.6585	2115	20.6585	2120	19.36	1063.38
20.6919	1435	20.6919	2059	20.6919	2089	19.38	1044.35
20.7253	1360	20.7253	1930	20.7253	2070	19.4	1032.12
20.7587	1356	20.7587	2101	20.7587	2151	19.42	1031.95
20.7921	1468	20.7921	2136	20.7921	2113	19.44	1010.47
20.8256	1494	20.8256	2052	20.8256	2204	19.46	1024.61
20.859	1432	20.859	2058	20.859	2116	19.48	1022.05
20.8924	1522	20.8924	2054	20.8924	2061	19.5	1005.22
20.9258	1485	20.9258	2119	20.9258	2227	19.52	992.411
20.9593	1515	20.9593	2049	20.9593	2196	19.54	1000.6
20.9927	1465	20.9927	2182	20.9927	2187	19.56	965.673
21.0261	1498	21.0261	2198	21.0261	2274	19.58	974.325
21.0595	1527	21.0595	2212	21.0595	2349	19.6	958.859
21.0929	1444	21.0929	2215	21.0929	2295	19.62	932.646
21.1264	1505	21.1264	2183	21.1264	2349	19.64	944.307
21.1598	1409	21.1598	2259	21.1598	2293	19.66	936.935
21.1932	1302	21.1932	2213	21.1932	2226	19.68	944.645
21.2266	1377	21.2266	2204	21.2266	2251	19.7	940.751
21.2601	1436	21.2601	2123	21.2601	2153	19.72	972.093
21.2935	1398	21.2935	2240	21.2935	2121	19.74	961.407
21.3269	1349	21.3269	2114	21.3269	2181	19.76	979.408
21.3603	1264	21.3603	2077	21.3603	2064	19.78	986.019
21.3938	1396	21.3938	2026	21.3938	2069	19.8	996.226
21.4272	1271	21.4272	2109	21.4272	2101	19.82	976.742
21.4606	1321	21.4606	2047	21.4606	2031	19.84	993.645
21.494	1322	21.494	2131	21.494	2064	19.86	988.319
21.5274	1378	21.5274	1995	21.5274	2069	19.88	994.62
21.5609	1301	21.5609	2099	21.5609	2030	19.9	981.318
21.5943	1351	21.5943	2036	21.5943	2055	19.92	960.668
21.6277	1255	21.6277	1990	21.6277	2043	19.94	969.578
21.6611	1380	21.6611	2061	21.6611	1986	19.96	954.096
21.6946	1271	21.6946	2049	21.6946	2008	19.98	968.925
21.728	1310	21.728	1992	21.728	1986	20	--
21.7614	1300	21.7614	2061	21.7614	2009	20.02	975.039
21.7948	1271	21.7948	2064	21.7948	1956	20.04	981.419
21.8283	1259	21.8283	2035	21.8283	1975	20.06	974.205
21.8617	1226	21.8617	1991	21.8617	1978	20.08	1001.6
21.8951	1309	21.8951	1992	21.8951	2016	20.1	1018.23
21.9285	1352	21.9285	2050	21.9285	2022	20.12	1023.82
21.9619	1251	21.9619	2016	21.9619	1921	20.14	1042.62
21.9954	1327	21.9954	2089	21.9954	1990	20.16	1057.98
22.0288	1295	22.0288	1967	22.0288	1939	20.18	1080.83
22.0622	1273	22.0622	1921	22.0622	1944	20.2	1109.51
22.0956	1275	22.0956	1985	22.0956	1911	20.22	1146.82
22.129	1301	22.129	2050	22.129	2049	20.24	1156.94
22.1625	1337	22.1625	2003	22.1625	1959	20.26	1190.95
22.1959	1303	22.1959	1980	22.1959	1987	20.28	1175.83
22.2293	1303	22.2293	1998	22.2293	1948	20.3	1149.59
22.2627	1288	22.2627	2082	22.2627	1932	20.32	1145.69
22.2962	1284	22.2962	1958	22.2962	2020	20.34	1142.88
22.3296	1337	22.3296	2079	22.3296	2023	20.36	1120.78
22.363	1323	22.363	1961	22.363	1952	20.38	1103.32
22.3964	1332	22.3964	2101	22.3964	1953	20.4	1079.89
22.4298	1282	22.4298	2019	22.4298	1956	20.42	1049.68
22.4633	1297	22.4633	2035	22.4633	1918	20.44	1031.59
22.4967	1285	22.4967	2035	22.4967	1896	20.46	1022.07
22.5301	1378	22.5301	1974	22.5301	2024	20.48	1018.53
22.5635	1308	22.5635	2015	22.5635	1903	20.5	993.583
22.597	1275	22.597	2014	22.597	1932	20.52	998.075
22.6304	1205	22.6304	1952	22.6304	1900	20.54	1001.26
22.6638	1307	22.6638	2000	22.6638	1937	20.56	1005.8
22.6972	1320	22.6972	1993	22.6972	1965	20.58	995.139
22.7307	1239	22.7307	1951	22.7307	1923	20.6	991.25
22.7641	1272	22.7641	1991	22.7641	1954	20.62	1012.65
22.7975	1353	22.7975	2008	22.7975	1886	20.64	1020.99
22.8309	1262	22.8309	2057	22.8309	1947	20.66	1040.02
22.8644	1258	22.8644	2030	22.8644	1957	20.68	1053.88
22.8978	1342	22.8978	2034	22.8978	1953	20.7	1054.2
22.9312	1338	22.9312	2025	22.9312	1941	20.72	1052.65
22.9646	1414	22.9646	1986	22.9646	2024	20.74	1050.84
22.998	1307	22.998	1977	22.998	1921	20.76	1026.96
23.0315	1258	23.0315	2042	23.0315	1998	20.78	1034.1
23.0649	1348	23.0649	2097	23.0649	2055	20.8	1056.06
23.0983	1327	23.0983	2041	23.0983	1942	20.82	1038.71
23.1317	1276	23.1317	2066	23.1317	2013	20.84	1022.56
23.1652	1337	23.1652	2035	23.1652	2021	20.86	1038.83
23.1986	1332	23.1986	2094	23.1986	1997	20.88	1033.7
23.232	1299	23.232	2030	23.232	1999	20.9	1049.44
23.2654	1358	23.2654	1940	23.2654	2105	20.92	1062.2
23.2988	1276	23.2988	2063	23.2988	1953	20.94	1052.98
23.3323	1281	23.3323	1965	23.3323	1916	20.96	1063.79
23.3657	1292	23.3657	2008	23.3657	2035	20.98	1065.29
23.3991	1259	23.3991	2004	23.3991	1989	21	--
23.4325	1265	23.4325	2117	23.4325	1961	21.02	1097.41
23.4659	1319	23.4659	2075	23.4659	2020	21.04	1119.97
23.4994	1297	23.4994	2024	23.4994	1993	21.06	1103.89
23.5328	1229	23.5328	2058	23.5328	1924	21.08	1119.23
23.5662	1344	23.5662	2061	23.5662	1962	21.1	1116.93
23.5996	1284	23.5996	2109	23.5996	1993	21.12	1144.03
23.6331	1222	23.6331	1988	23.6331	1868	21.14	1144.64
23.6665	1317	23.6665	2011	23.6665	1944	21.16	1146.09
23.6999	1278	23.6999	2029	23.6999	1925	21.18	1139.61
23.7333	1283	23.7333	2067	23.7333	1948	21.2	1150.4
23.7667	1323	23.7667	2061	23.7667	1925	21.22	1143.85
23.8002	1272	23.8002	2029	23.8002	1962	21.24	1167.98
23.8336	1220	23.8336	2069	23.8336	1942	21.26	1155.88
23.867	1231	23.867	1970	23.867	1920	21.28	1163.94
23.9004	1304	23.9004	2009	23.9004	1921	21.3	1160.36
23.9339	1333	23.9339	2045	23.9339	1889	21.32	1149.44
23.9673	1273	23.9673	2079	23.9673	1921	21.34	1151.81
24.0007	1275	24.0007	2088	24.0007	2048	21.36	1177.25
24.0341	1310	24.0341	1984	24.0341	1894	21.38	1143.89
24.0676	1327	24.0676	2058	24.0676	1951	21.4	1135.19
24.101	1283	24.101	2047	24.101	2050	21.42	1104.62
24.1344	1273	24.1344	1964	24.1344	1967	21.44	1071.22
24.1678	1231	24.1678	2114	24.1678	1935	21.46	1072.49
24.2013	1248	24.2013	2008	24.2013	1919	21.48	1053.07
24.2347	1274	24.2347	2021	24.2347	1959	21.5	1054.26
24.2681	1281	24.2681	1976	24.2681	1946	21.52	1048.17
24.3015	1252	24.3015	2043	24.3015	1943	21.54	1013.79
24.3349	1260	24.3349	2016	24.3349	1997	21.56	1019.51
24.3684	1254	24.3684	2009	24.3684	1942	21.58	995.584
24.4018	1282	24.4018	2032	24.4018	1918	21.6	1015.55
24.4352	1241	24.4352	2048	24.4352	1943	21.62	1014.08
24.4686	1360	24.4686	2110	24.4686	2021	21.64	1016.87
24.5021	1229	24.5021	2038	24.5021	1930	21.66	1030.59
24.5355	1265	24.5355	2100	24.5355	1950	21.68	1031.06
24.5689	1222	24.5689	2116	24.5689	1876	21.7	1009.34
24.6023	1289	24.6023	2077	24.6023	1968	21.72	1026.1
24.6357	1292	24.6357	2089	24.6357	1985	21.74	1032.92
24.6692	1330	24.6692	2046	24.6692	1963	21.76	1059.99
24.7026	1274	24.7026	1965	24.7026	2030	21.78	1062.82
24.736	1209	24.736	2045	24.736	1977	21.8	1032.49
24.7694	1261	24.7694	2047	24.7694	2114	21.82	1042.92
24.8028	1320	24.8028	2069	24.8028	2020	21.84	1027.82
24.8363	1236	24.8363	2138	24.8363	1923	21.86	999.101
24.8697	1295	24.8697	2126	24.8697	2008	21.88	982.509
24.9031	1344	24.9031	2114	24.9031	2041	21.9	986.392
24.9365	1369	24.9365	2125	24.9365	1961	21.92	967.855
24.97	1241	24.97	2146	24.97	2026	21.94	970.093
25.0034	1268	25.0034	2142	25.0034	1978	21.96	959.457
25.0368	1324	25.0368	2094	25.0368	2089	21.98	964.456
25.0702	1321	25.0702	2144	25.0702	2019	22	--
25.1037	1289	25.1037	2146	25.1037	1913	22.02	947.181
25.1371	1246	25.1371	2195	25.1371	1926	22.04	939.358
25.1705	1275	25.1705	2085	25.1705	1954	22.06	935.932
25.2039	1330	25.2039	2071	25.2039	1990	22.08	946.105
25.2373	1323	25.2373	2132	25.2373	2046	22.1	974.471
25.2708	1362	25.2708	2091	25.2708	1962	22.12	970.667
25.3042	1368	25.3042	2156	25.3042	2007	22.14	989.919
25.3376	1322	25.3376	2132	25.3376	2067	22.16	983.59
25.371	1347	25.371	2142	25.371	2142	22.18	989.773
25.4045	1312	25.4045	2151	25.4045	2011	22.2	985.945
25.4379	1307	25.4379	2139	25.4379	2109	22.22	1011.29
25.4713	1393	25.4713	2162	25.4713	2061	22.24	1014.94
25.5047	1347	25.5047	2261	25.5047	2027	22.26	990.866
25.5382	1339	25.5382	2150	25.5382	2098	22.28	964.889
25.5716	1349	25.5716	2182	25.5716	2142	22.3	922.286
25.605	1440	25.605	2182	25.605	2135	22.32	952.326
25.6384	1333	25.6384	2171	25.6384	2109	22.34	914.638
25.6718	1385	25.6718	2161	25.6718	2023	22.36	931.935
25.7053	1352	25.7053	2243	25.7053	2088	22.38	939.527
25.7387	1416	25.7387	2238	25.7387	2115	22.4	957.833
25.7721	1386	25.7721	2183	25.7721	2214	22.42	936.54
25.8055	1380	25.8055	2169	25.8055	2112	22.44	933.638
25.839	1380	25.839	2304	25.839	2176	22.46	925.235
25.8724	1295	25.8724	2270	25.8724	2178	22.48	918.612
25.9058	1347	25.9058	2251	25.9058	2203	22.5	891.255
25.9392	1483	25.9392	2315	25.9392	2115	22.52	906.021
25.9726	1500	25.9726	2290	25.9726	2229	22.54	908.299
26.0061	1500	26.0061	2351	26.0061	2206	22.56	926.988
26.0395	1453	26.0395	2316	26.0395	2243	22.58	921.814
26.0729	1448	26.0729	2317	26.0729	2040	22.6	888.741
26.1063	1509	26.1063	2279	26.1063	2256	22.62	895.358
26.1397	1509	26.1397	2293	26.1397	2235	22.64	887.377
26.1732	1497	26.1732	2388	26.1732	2233	22.66	893.171
26.2066	1469	26.2066	2337	26.2066	2318	22.68	880.366
26.24	1492	26.24	2418	26.24	2228	22.7	870.091
26.2734	1496	26.2734	2345	26.2734	2275	22.72	835.937
26.3069	1564	26.3069	2410	26.3069	2256	22.74	825.42
26.3403	1470	26.3403	2396	26.3403	2330	22.76	833.463
26.3737	1524	26.3737	2415	26.3737	2244	22.78	821.419
26.4071	1531	26.4071	2349	26.4071	2280	22.8	860.86
26.4406	1477	26.4406	2351	26.4406	2282	22.82	857.704
26.474	1483	26.474	2339	26.474	2244	22.84	881.37
26.5074	1502	26.5074	2403	26.5074	2410	22.86	884.65
26.5408	1602	26.5408	2447	26.5408	2359	22.88	891.464
26.5742	1528	26.5742	2378	26.5742	2327	22.9	891.047
26.6077	1574	26.6077	2498	26.6077	2347	22.92	902.404
26.6411	1587	26.6411	2504	26.6411	2367	22.94	898.035
26.6745	1593	26.6745	2407	26.6745	2333	22.96	884.756
26.7079	1605	26.7079	2559	26.7079	2327	22.98	882.507
26.7414	1652	26.7414	2613	26.7414	2512	23	--
26.7748	1634	26.7748	2638	26.7748	2393	23.02	915.732
26.8082	1609	26.8082	2575	26.8082	2415	23.04	915.326
26.8416	1602	26.8416	2579	26.8416	2427	23.06	923.492
26.8751	1629	26.8751	2594	26.8751	2469	23.08	914.519
26.9085	1640	26.9085	2489	26.9085	2460	23.1	896.405
26.9419	1593	26.9419	2582	26.9419	2459	23.12	910.337
26.9753	1702	26.9753	2579	26.9753	2458	23.14	913.832
27.0087	1729	27.0087	2681	27.0087	2459	23.16	923.717
27.0422	1711	27.0422	2636	27.0422	2548	23.18	933.524
27.0756	1702	27.0756	2590	27.0756	2509	23.2	917.602
27.109	1747	27.109	2641	27.109	2536	23.22	927.731
27.1424	1798	27.1424	2669	27.1424	2775	23.24	951.757
27.1759	1730	27.1759	2737	27.1759	2632	23.26	958.701
27.2093	1762	27.2093	2680	27.2093	2633	23.28	948.241
27.2427	1753	27.2427	2764	27.2427	2584	23.3	989.857
27.2761	1811	27.2761	2680	27.2761	2622	23.32	981.871
27.3095	1782	27.3095	2752	27.3095	2629	23.34	988.195
27.343	1792	27.343	2689	27.343	2774	23.36	1007.79
27.3764	1855	27.3764	2718	27.3764	2685	23.38	1017.29
27.4098	1810	27.4098	2762	27.4098	2756	23.4	1018.68
27.4432	1840	27.4432	2863	27.4432	2745	23.42	1020.9
27.4767	1853	27.4767	2787	27.4767	2746	23.44	1004.61
27.5101	1867	27.5101	2771	27.5101	2745	23.46	1021.17
27.5435	1814	27.5435	2735	27.5435	2954	23.48	1014.24
27.5769	1808	27.5769	2804	27.5769	2744	23.5	1029.86
27.6104	1826	27.6104	2864	27.6104	2883	23.52	1020.83
27.6438	1889	27.6438	2891	27.6438	2842	23.54	1016.68
27.6772	1981	27.6772	2961	27.6772	2889	23.56	1003.78
27.7106	1976	27.7106	2913	27.7106	2937	23.58	1009.58
27.744	2003	27.744	2959	27.744	2848	23.6	991.785
27.7775	1943	27.7775	3038	27.7775	2920	23.62	981.302
27.8109	1903	27.8109	2949	27.8109	3008	23.64	992.112
27.8443	2044	27.8443	3090	27.8443	3038	23.66	974.764
27.8777	1997	27.8777	3005	27.8777	3092	23.68	975.627
27.9111	2122	27.9111	3046	27.9111	3019	23.7	986.904
27.9446	2020	27.9446	3028	27.9446	3044	23.72	987.637
27.978	2080	27.978	3192	27.978	2959	23.74	972.859
28.0114	2111	28.0114	3116	28.0114	2969	23.76	989.705
28.0448	2127	28.0448	3106	28.0448	3072	23.78	1001.62
28.0783	2084	28.0783	3104	28.0783	2977	23.8	1000.28
28.1117	2036	28.1117	3079	28.1117	3070	23.82	1022.51
28.1451	2143	28.1451	3149	28.1451	2974	23.84	1027.72
28.1785	2133	28.1785	3168	28.1785	3148	23.86	1012.5
28.212	2167	28.212	3195	28.212	3186	23.88	1021.12
28.2454	2196	28.2454	3242	28.2454	3169	23.9	1030.31
28.2788	2254	28.2788	3203	28.2788	3194	23.92	1016.88
28.3122	2128	28.3122	3265	28.3122	3339	23.94	1031.69
28.3456	2122	28.3456	3127	28.3456	3241	23.96	1002.12
28.3791	2114	28.3791	3356	28.3791	3351	23.98	985.021
28.4125	2168	28.4125	3311	28.4125	3372	24	--
28.4459	2238	28.4459	3274	28.4459	3376	24.02	990.606
28.4793	2264	28.4793	3396	28.4793	3402	24.04	1002.03
28.5128	2243	28.5128	3276	28.5128	3416	24.06	996.299
28.5462	2303	28.5462	3283	28.5462	3379	24.08	1001.2
28.5796	2436	28.5796	3387	28.5796	3509	24.1	964.568
28.613	2373	28.613	3453	28.613	3411	24.12	977.391
28.6465	2360	28.6465	3445	28.6465	3418	24.14	978.608
28.6799	2301	28.6799	3413	28.6799	3447	24.16	963.65
28.7133	2297	28.7133	3521	28.7133	3461	24.18	962.894
28.7467	2501	28.7467	3424	28.7467	3534	24.2	938.744
28.7801	2395	28.7801	3541	28.7801	3496	24.22	943.01
28.8136	2401	28.8136	3517	28.8136	3624	24.24	945.073
28.847	2510	28.847	3497	28.847	3529	24.26	966.084
28.8804	2564	28.8804	3519	28.8804	3603	24.28	965.837
28.9138	2404	28.9138	3573	28.9138	3656	24.3	977.294
28.9473	2530	28.9473	3535	28.9473	3718	24.32	981.025
28.9807	2529	28.9807	3601	28.9807	3895	24.34	994.997
29.0141	2584	29.0141	3664	29.0141	3811	24.36	1016.98
29.0475	2589	29.0475	3614	29.0475	3803	24.38	1033.79
29.0809	2626	29.0809	3658	29.0809	3799	24.4	1029.24
29.1144	2589	29.1144	3832	29.1144	3836	24.42	1044.04
29.1478	2575	29.1478	3866	29.1478	3596	24.44	1044.87
29.1812	2580	29.1812	3716	29.1812	3927	24.46	1040.74
29.2146	2675	29.2146	3663	29.2146	4038	24.48	1064.08
29.248	2546	29.248	3900	29.248	3882	24.5	1085.01
29.2815	2637	29.2815	3800	29.2815	3945	24.52	1082.79
29.3149	2759	29.3149	3787	29.3149	3875	24.54	1070.75
29.3483	2613	29.3483	3770	29.3483	3892	24.56	1071.97
29.3817	2606	29.3817	3794	29.3817	3923	24.58	1046.12
29.4152	2556	29.4152	3834	29.4152	3925	24.6	1033.9
29.4486	2667	29.4486	3928	29.4486	4018	24.62	1021.75
29.482	2782	29.482	3849	29.482	4043	24.64	1006.9
29.5154	2685	29.5154	3836	29.5154	3992	24.66	980.907
29.5489	2663	29.5489	3889	29.5489	4112	24.68	959.964
29.5823	2804	29.5823	3979	29.5823	3952	24.7	963.847
29.6157	2669	29.6157	4051	29.6157	4024	24.72	947.48
29.6491	2860	29.6491	3885	29.6491	4056	24.74	938.157
29.6825	2781	29.6825	3931	29.6825	4096	24.76	929.021
29.716	2770	29.716	4014	29.716	4244	24.78	947.141
29.7494	2670	29.7494	4004	29.7494	4140	24.8	970.457
29.7828	2677	29.7828	4044	29.7828	4117	24.82	1011.01
29.8162	2714	29.8162	4077	29.8162	4117	24.84	1041.45
29.8497	2831	29.8497	3973	29.8497	4127	24.86	1029.88
29.8831	2815	29.8831	3980	29.8831	4177	24.88	1037.03
29.9165	2787	29.9165	4157	29.9165	4179	24.9	1093.56
29.9499	2880	29.9499	4140	29.9499	4198	24.92	1098.68
29.9834	2993	29.9834	4120	29.9834	4391	24.94	1125.66
30.0168	2929	30.0168	4061	30.0168	4256	24.96	1144.67
30.0502	2864	30.0502	4114	30.0502	4388	24.98	1137.77
30.0836	2985	30.0836	4227	30.0836	4319	25	--
30.117	2991	30.117	4199	30.117	4253	25.02	1151.73
30.1505	2965	30.1505	4219	30.1505	4277	25.04	1146.59
30.1839	3006	30.1839	4182	30.1839	4390	25.06	1144.32
30.2173	2939	30.2173	4215	30.2173	4365	25.08	1151.31
30.2507	2959	30.2507	4244	30.2507	4326	25.1	1159.33
30.2842	2923	30.2842	4125	30.2842	4376	25.12	1178.81
30.3176	2927	30.3176	4312	30.3176	4509	25.14	1164.47
30.351	2879	30.351	4256	30.351	4399	25.16	1141.2
30.3844	2925	30.3844	4383	30.3844	4480	25.18	1131.57
30.4178	2960	30.4178	4285	30.4178	4373	25.2	1140.93
30.4513	2853	30.4513	4219	30.4513	4528	25.22	1140.42
30.4847	2898	30.4847	4374	30.4847	4448	25.24	1149.37
30.5181	2769	30.5181	4461	30.5181	4304	25.26	1154.01
30.5515	2839	30.5515	4389	30.5515	4245	25.28	1174.59
30.5849	2880	30.5849	4141	30.5849	4301	25.3	1184.21
30.6184	2974	30.6184	4288	30.6184	4278	25.32	1184.08
30.6518	2761	30.6518	4193	30.6518	4233	25.34	1175.84
30.6852	2831	30.6852	3987	30.6852	4335	25.36	1128.87
30.7186	2786	30.7186	4115	30.7186	4307	25.38	1140.12
30.7521	2769	30.7521	4241	30.7521	4201	25.4	1144.77
30.7855	2880	30.7855	4097	30.7855	4264	25.42	1118.24
30.8189	2809	30.8189	4163	30.8189	4194	25.44	1088.9
30.8523	2841	30.8523	4156	30.8523	4303	25.46	1091.32
30.8858	2787	30.8858	4176	30.8858	4120	25.48	1097
30.9192	2657	30.9192	4133	30.9192	4252	25.5	1103.9
30.9526	2831	30.9526	4039	30.9526	4245	25.52	1093.07
30.986	2727	30.986	4232	30.986	4153	25.54	1114.01
31.0194	2818	31.0194	4107	31.0194	4123	25.56	1131.85
31.0529	2812	31.0529	4139	31.0529	4172	25.58	1133.53
31.0863	2801	31.0863	4146	31.0863	4233	25.6	1133.18
31.1197	2721	31.1197	4205	31.1197	4127	25.62	1118.46
31.1531	2887	31.1531	4202	31.1531	4253	25.64	1124.83
31.1866	2725	31.1866	4189	31.1866	4308	25.66	1149.88
31.22	2844	31.22	4120	31.22	4157	25.68	1185.27
31.2534	2761	31.2534	4173	31.2534	4084	25.7	1200.18
31.2868	2706	31.2868	4185	31.2868	4223	25.72	1217.97
31.3203	2767	31.3203	4183	31.3203	4194	25.74	1208.13
31.3537	2736	31.3537	4159	31.3537	4073	25.76	1201.92
31.3871	2753	31.3871	4289	31.3871	4292	25.78	1198.69
31.4205	2752	31.4205	4162	31.4205	4302	25.8	1202.88
31.4539	2756	31.4539	4175	31.4539	4177	25.82	1192.31
31.4874	2693	31.4874	4198	31.4874	4114	25.84	1182.16
31.5208	2805	31.5208	4097	31.5208	4184	25.86	1178.4
31.5542	2674	31.5542	4242	31.5542	4216	25.88	1167.86
31.5876	2726	31.5876	4199	31.5876	4027	25.9	1181.18
31.6211	2516	31.6211	4035	31.6211	4069	25.92	1199.92
31.6545	2611	31.6545	4134	31.6545	4044	25.94	1245.69
31.6879	2595	31.6879	4053	31.6879	3950	25.96	1266.98
31.7213	2656	31.7213	4133	31.7213	3826	25.98	1264.89
31.7547	2591	31.7547	4040	31.7547	3829	26	--
31.7882	2559	31.7882	3987	31.7882	3891	26.02	1244.83
31.8216	2465	31.8216	3900	31.8216	3829	26.04	1241.58
31.855	2389	31.855	3954	31.855	3743	26.06	1235.7
31.8884	2454	31.8884	3794	31.8884	3750	26.08	1222.62
31.9218	2455	31.9218	3892	31.9218	3624	26.1	1208.89
31.9553	2379	31.9553	3917	31.9553	3597	26.12	1221.71
31.9887	2438	31.9887	3768	31.9887	3670	26.14	1231.47
32.0221	2288	32.0221	3863	32.0221	3654	26.16	1237.5
32.0555	2364	32.0555	3881	32.0555	3616	26.18	1252.37
32.089	2325	32.089	3729	32.089	3486	26.2	1239.02
32.1224	2311	32.1224	3686	32.1224	3475	26.22	1251.2
32.1558	2337	32.1558	3688	32.1558	3531	26.24	1234.01
32.1892	2302	32.1892	3721	32.1892	3502	26.26	1246.88
32.2227	2318	32.2227	3613	32.2227	3477	26.28	1275.58
32.2561	2345	32.2561	3657	32.2561	3374	26.3	1294.9
32.2895	2380	32.2895	3597	32.2895	3488	26.32	1246.54
32.3229	2255	32.3229	3682	32.3229	3420	26.34	1276.9
32.3563	2274	32.3563	3684	32.3563	3476	26.36	1300.78
32.3898	2304	32.3898	3684	32.3898	3309	26.38	1340.15
32.4232	2247	32.4232	3733	32.4232	3457	26.4	1379.04
32.4566	2180	32.4566	3627	32.4566	3312	26.42	1396.42
32.49	2187	32.49	3556	32.49	3361	26.44	1399.01
32.5235	2214	32.5235	3542	32.5235	3250	26.46	1412.34
32.5569	2132	32.5569	3564	32.5569	3224	26.48	1396.3
32.5903	2190	32.5903	3506	32.5903	3326	26.5	1382.58
32.6237	2189	32.6237	3541	32.6237	3275	26.52	1394.5
32.6572	2097	32.6572	3475	32.6572	3215	26.54	1397.91
32.6906	2116	32.6906	3543	32.6906	3287	26.56	1405.34
32.724	2173	32.724	3375	32.724	3254	26.58	1408.17
32.7574	2103	32.7574	3381	32.7574	3191	26.6	1423.25
32.7908	2218	32.7908	3472	32.7908	3232	26.62	1413.17
32.8243	2167	32.8243	3458	32.8243	3135	26.64	1393.79
32.8577	2074	32.8577	3456	32.8577	3182	26.66	1392.02
32.8911	2078	32.8911	3460	32.8911	3366	26.68	1364.72
32.9245	2071	32.9245	3397	32.9245	3113	26.7	1395.68
32.9579	2127	32.9579	3494	32.9579	3165	26.72	1400.36
32.9914	2122	32.9914	3370	32.9914	3158	26.74	1425.58
33.0248	1975	33.0248	3294	33.0248	3134	26.76	1445.57
33.0582	2035	33.0582	3359	33.0582	3057	26.78	1471.43
33.0916	2087	33.0916	3305	33.0916	3124	26.8	1449.84
33.1251	2078	33.1251	3295	33.1251	2949	26.82	1522.99
33.1585	2090	33.1585	3317	33.1585	3051	26.84	1558.68
33.1919	2152	33.1919	3481	33.1919	3118	26.86	1572.86
33.2253	2016	33.2253	3246	33.2253	2993	26.88	1571
33.2588	2132	33.2588	3282	33.2588	3037	26.9	1561.04
33.2922	2038	33.2922	3229	33.2922	3073	26.92	1550.7
33.3256	2065	33.3256	3205	33.3256	3164	26.94	1575.39
33.359	2101	33.359	3227	33.359	3072	26.96	1570
33.3924	2042	33.3924	3293	33.3924	2949	26.98	1574.54
33.4259	2089	33.4259	3226	33.4259	3068	27	--
33.4593	2025	33.4593	3287	33.4593	3017	27.02	1598.21
33.4927	1935	33.4927	3307	33.4927	2955	27.04	1568.43
33.5261	2073	33.5261	3249	33.5261	2948	27.06	1583.05
33.5596	2000	33.5596	3220	33.5596	2967	27.08	1556.48
33.593	2059	33.593	3269	33.593	2953	27.1	1542.03
33.6264	2003	33.6264	3273	33.6264	2908	27.12	1531.62
33.6598	2006	33.6598	3407	33.6598	3033	27.14	1489.03
33.6932	1985	33.6932	3229	33.6932	3049	27.16	1482.38
33.7267	2006	33.7267	3242	33.7267	3019	27.18	1488.46
33.7601	2075	33.7601	3267	33.7601	2963	27.2	1501.39
33.7935	2031	33.7935	3244	33.7935	2965	27.22	1506.69
33.8269	1895	33.8269	3306	33.8269	2928	27.24	1510.67
33.8604	2051	33.8604	3146	33.8604	3060	27.26	1506.57
33.8938	2033	33.8938	3129	33.8938	2971	27.28	1524.07
33.9272	1997	33.9272	3146	33.9272	3017	27.3	1527.96
33.9606	1885	33.9606	3209	33.9606	2905	27.32	1587.79
33.9941	1971	33.9941	3218	33.9941	2835	27.34	1594.25
34.0275	1944	34.0275	3081	34.0275	2921	27.36	1601.33
34.0609	1892	34.0609	3113	34.0609	2919	27.38	1600.61
34.0943	1984	34.0943	3104	34.0943	2842	27.4	1600.6
34.1277	1894	34.1277	3132	34.1277	2837	27.42	1608.39
34.1612	1912	34.1612	3013	34.1612	2754	27.44	1651.68
34.1946	2010	34.1946	3119	34.1946	2728	27.46	1674.46
34.228	1872	34.228	3100	34.228	2807	27.48	1676.13
34.2614	1873	34.2614	3036	34.2614	2802	27.5	1712.29
34.2948	1861	34.2948	3048	34.2948	2879	27.52	1718.11
34.3283	1825	34.3283	3060	34.3283	2852	27.54	1756.64
34.3617	1875	34.3617	2969	34.3617	2768	27.56	1736.3
34.3951	1882	34.3951	2902	34.3951	2826	27.58	1769.9
34.4285	1808	34.4285	3019	34.4285	2792	27.6	1771.32
34.462	1839	34.462	2934	34.462	2679	27.62	1769.4
34.4954	1810	34.4954	2931	34.4954	2719	27.64	1792.19
34.5288	1895	34.5288	2906	34.5288	2745	27.66	1810.99
34.5622	1861	34.5622	3129	34.5622	2707	27.68	1804.91
34.5957	1855	34.5957	3013	34.5957	2752	27.7	1808.56
34.6291	1805	34.6291	3051	34.6291	2610	27.72	1814.18
34.6625	1785	34.6625	2887	34.6625	2718	27.74	1831.84
34.6959	1805	34.6959	2971	34.6959	2838	27.76	1869.81
34.7293	1762	34.7293	3024	34.7293	2689	27.78	1905.01
34.7628	1752	34.7628	2899	34.7628	2787	27.8	1908.57
34.7962	1810	34.7962	2846	34.7962	2631	27.82	1884.83
34.8296	1759	34.8296	2965	34.8296	2684	27.84	1917.7
34.863	1845	34.863	2837	34.863	2622	27.86	1913.86
34.8965	1775	34.8965	2872	34.8965	2567	27.88	1886.5
34.9299	1840	34.9299	2863	34.9299	2605	27.9	1885.87
34.9633	1806	34.9633	2869	34.9633	2646	27.92	1894.06
34.9967	1772	34.9967	2908	34.9967	2573	27.94	1895.38
35.0301	1811	35.0301	2836	35.0301	2517	27.96	1879.49
35.0636	1729	35.0636	2804	35.0636	2598	27.98	1895.82
35.097	1729	35.097	2951	35.097	2631	28	--
35.1304	1737	35.1304	2827	35.1304	2655	28.02	1882.99
35.1638	1724	35.1638	2821	35.1638	2544	28.04	1898.03
35.1973	1678	35.1973	2798	35.1973	2537	28.06	1910.01
35.2307	1753	35.2307	2849	35.2307	2553	28.08	1935.63
35.2641	1721	35.2641	2854	35.2641	2492	28.1	1930.17
35.2975	1680	35.2975	2769	35.2975	2514	28.12	1983.72
35.331	1751	35.331	2807	35.331	2566	28.14	1991.95
35.3644	1682	35.3644	2680	35.3644	2507	28.16	2002.77
35.3978	1709	35.3978	2808	35.3978	2506	28.18	2007.26
35.4312	1731	35.4312	2646	35.4312	2544	28.2	2003.48
35.4646	1726	35.4646	2769	35.4646	2498	28.22	2043.22
35.4981	1718	35.4981	2770	35.4981	2581	28.24	2038.08
35.5315	1726	35.5315	2653	35.5315	2509	28.26	2070.93
35.5649	1679	35.5649	2671	35.5649	2447	28.28	2062.17
35.5983	1752	35.5983	2594	35.5983	2510	28.3	2060.3
35.6318	1679	35.6318	2722	35.6318	2376	28.32	2107.73
35.6652	1751	35.6652	2714	35.6652	2440	28.34	2125.56
35.6986	1643	35.6986	2673	35.6986	2486	28.36	2103.83
35.732	1701	35.732	2646	35.732	2421	28.38	2095.46
35.7655	1741	35.7655	2589	35.7655	2416	28.4	2051.51
35.7989	1720	35.7989	2694	35.7989	2494	28.42	2062.04
35.8323	1742	35.8323	2621	35.8323	2367	28.44	2082.13
35.8657	1723	35.8657	2642	35.8657	2465	28.46	2077.08
35.8991	1682	35.8991	2679	35.8991	2367	28.48	2104.64
35.9326	1586	35.9326	2563	35.9326	2415	28.5	2109.01
35.966	1708	35.966	2621	35.966	2350	28.52	2139.51
35.9994	1648	35.9994	2565	35.9994	2357	28.54	2171.45
36.0328	1590	36.0328	2604	36.0328	2347	28.56	2175.97
36.0662	1582	36.0662	2532	36.0662	2339	28.58	2177.54
36.0997	1576	36.0997	2516	36.0997	2347	28.6	2192.78
36.1331	1620	36.1331	2567	36.1331	2329	28.62	2159.02
36.1665	1574	36.1665	2499	36.1665	2296	28.64	2180.59
36.1999	1583	36.1999	2449	36.1999	2353	28.66	2151.64
36.2334	1614	36.2334	2498	36.2334	2324	28.68	2138.16
36.2668	1565	36.2668	2480	36.2668	2324	28.7	2160.13
36.3002	1434	36.3002	2467	36.3002	2224	28.72	2170.16
36.3336	1473	36.3336	2572	36.3336	2259	28.74	2200.68
36.367	1642	36.367	2425	36.367	2277	28.76	2216.38
36.4005	1603	36.4005	2477	36.4005	2114	28.78	2267.35
36.4339	1461	36.4339	2453	36.4339	2128	28.8	2310.78
36.4673	1592	36.4673	2382	36.4673	2281	28.82	2314.22
36.5007	1634	36.5007	2376	36.5007	2193	28.84	2353.66
36.5342	1583	36.5342	2346	36.5342	2251	28.86	2358.49
36.5676	1586	36.5676	2373	36.5676	2315	28.88	2366.68
36.601	1599	36.601	2452	36.601	2257	28.9	2435.54
36.6344	1534	36.6344	2415	36.6344	2302	28.92	2464.21
36.6679	1539	36.6679	2354	36.6679	2216	28.94	2481.36
36.7013	1480	36.7013	2512	36.7013	2267	28.96	2513.95
36.7347	1448	36.7347	2362	36.7347	2229	28.98	2524.23
36.7681	1505	36.7681	2362	36.7681	2256	29	--
36.8015	1455	36.8015	2394	36.8015	2260	29.02	2549.36
36.835	1544	36.835	2224	36.835	2214	29.04	2531.09
36.8684	1406	36.8684	2340	36.8684	2254	29.06	2512.21
36.9018	1407	36.9018	2243	36.9018	2143	29.08	2491.5
36.9352	1514	36.9352	2281	36.9352	2147	29.1	2501.35
36.9687	1474	36.9687	2282	36.9687	2193	29.12	2465.81
37.0021	1438	37.0021	2263	37.0021	2155	29.14	2426.29
37.0355	1385	37.0355	2194	37.0355	2113	29.16	2408.25
37.0689	1361	37.0689	2233	37.0689	1989	29.18	2434.83
37.1024	1369	37.1024	2103	37.1024	2000	29.2	2442.28
37.1358	1319	37.1358	2138	37.1358	2018	29.22	2473.4
37.1692	1422	37.1692	2249	37.1692	2059	29.24	2478.27
37.2026	1331	37.2026	2195	37.2026	1936	29.26	2514.78
37.236	1361	37.236	2103	37.236	2054	29.28	2569.1
37.2695	1338	37.2695	2076	37.2695	1946	29.3	2609.46
37.3029	1363	37.3029	2134	37.3029	1992	29.32	2652.75
37.3363	1281	37.3363	2076	37.3363	1959	29.34	2693.34
37.3697	1396	37.3697	2171	37.3697	1907	29.36	2695.91
37.4031	1385	37.4031	2071	37.4031	1971	29.38	2706.66
37.4366	1343	37.4366	2145	37.4366	1887	29.4	2726.54
37.47	1319	37.47	2137	37.47	1877	29.42	2717.66
37.5034	1338	37.5034	2089	37.5034	1908	29.44	2728.64
37.5368	1272	37.5368	2086	37.5368	1917	29.46	2756.81
37.5703	1301	37.5703	2115	37.5703	1867	29.48	2726.95
37.6037	1288	37.6037	2021	37.6037	1919	29.5	2695.83
37.6371	1320	37.6371	2057	37.6371	1903	29.52	2686.16
37.6705	1299	37.6705	2121	37.6705	1908	29.54	2729.99
37.7039	1320	37.7039	1976	37.7039	1902	29.56	2725.42
37.7374	1287	37.7374	1936	37.7374	1849	29.58	2698.62
37.7708	1301	37.7708	1955	37.7708	1851	29.6	2667.39
37.8042	1261	37.8042	1941	37.8042	1883	29.62	2656.65
37.8376	1305	37.8376	1956	37.8376	1912	29.64	2690.6
37.8711	1250	37.8711	1922	37.8711	1806	29.66	2680.97
37.9045	1262	37.9045	1959	37.9045	1824	29.68	2674.48
37.9379	1307	37.9379	1933	37.9379	1858	29.7	2680.19
37.9713	1300	37.9713	1966	37.9713	1787	29.72	2706.72
38.0048	1276	38.0048	2002	38.0048	1871	29.74	2719.88
38.0382	1221	38.0382	1923	38.0382	1727	29.76	2748.93
38.0716	1234	38.0716	1951	38.0716	1775	29.78	2719.65
38.105	1324	38.105	1980	38.105	1767	29.8	2742.19
38.1384	1279	38.1384	2032	38.1384	1775	29.82	2728.39
38.1719	1229	38.1719	1898	38.1719	1745	29.84	2711.38
38.2053	1251	38.2053	1923	38.2053	1771	29.86	2671.57
38.2387	1258	38.2387	1919	38.2387	1851	29.88	2675.33
38.2721	1276	38.2721	1925	38.2721	1809	29.9	2685.55
38.3056	1242	38.3056	1989	38.3056	1777	29.92	2755.44
38.339	1226	38.339	1929	38.339	1767	29.94	2799.21
38.3724	1152	38.3724	1788	38.3724	1777	29.96	2772.3
38.4058	1171	38.4058	1877	38.4058	1739	29.98	2813.49
38.4393	1226	38.4393	1923	38.4393	1793	30	--
38.4727	1215	38.4727	1866	38.4727	1731	30.02	2862.31
38.5061	1184	38.5061	1879	38.5061	1720	30.04	2915.23
38.5395	1128	38.5395	1890	38.5395	1749	30.06	2900.47
38.5729	1173	38.5729	1875	38.5729	1793	30.08	2917.7
38.6064	1243	38.6064	1886	38.6064	1768	30.1	2963.15
38.6398	1233	38.6398	1865	38.6398	1805	30.12	2974.26
38.6732	1118	38.6732	1786	38.6732	1694	30.14	2982.71
38.7066	1173	38.7066	1851	38.7066	1688	30.16	3003.02
38.74	1123	38.74	1838	38.74	1698	30.18	3023.05
38.7735	1127	38.7735	1828	38.7735	1727	30.2	3054.25
38.8069	1243	38.8069	1865	38.8069	1757	30.22	3097.3
38.8403	1213	38.8403	1700	38.8403	1722	30.24	3054.63
38.8737	1256	38.8737	1738	38.8737	1693	30.26	3059.43
38.9072	1183	38.9072	1900	38.9072	1742	30.28	3006.15
38.9406	1181	38.9406	1790	38.9406	1754	30.3	3031.26
38.974	1190	38.974	1881	38.974	1740	30.32	3052.54
39.0074	1131	39.0074	1835	39.0074	1733	30.34	3051.09
39.0408	1219	39.0408	1804	39.0408	1691	30.36	3010.36
39.0743	1216	39.0743	1847	39.0743	1723	30.38	3024.21
39.1077	1155	39.1077	1843	39.1077	1675	30.4	3088.43
39.1411	1219	39.1411	1847	39.1411	1691	30.42	3096.27
39.1745	1174	39.1745	1845	39.1745	1712	30.44	3097.72
39.208	1185	39.208	1827	39.208	1726	30.46	3107.92
39.2414	1259	39.2414	1809	39.2414	1851	30.48	3151.31
39.2748	1211	39.2748	1829	39.2748	1744	30.5	3138.63
39.3082	1260	39.3082	1754	39.3082	1673	30.52	3144.84
39.3417	1265	39.3417	1784	39.3417	1730	30.54	3088.53
39.3751	1319	39.3751	1869	39.3751	1658	30.56	3079.91
39.4085	1249	39.4085	1874	39.4085	1736	30.58	3008.73
39.4419	1181	39.4419	1764	39.4419	1778	30.6	2991.54
39.4753	1207	39.4753	1812	39.4753	1765	30.62	2992.04
39.5088	1144	39.5088	1757	39.5088	1762	30.64	2992.26
39.5422	1241	39.5422	1829	39.5422	1732	30.66	3002.61
39.5756	1232	39.5756	1892	39.5756	1771	30.68	2992.51
39.609	1213	39.609	1797	39.609	1795	30.7	2986.98
39.6425	1196	39.6425	1842	39.6425	1783	30.72	2938.16
39.6759	1190	39.6759	1849	39.6759	1794	30.74	2936.48
39.7093	1217	39.7093	1800	39.7093	1820	30.76	2897.61
39.7427	1170	39.7427	1805	39.7427	1710	30.78	2934.37
39.7762	1203	39.7762	1811	39.7762	1658	30.8	2934.15
39.8096	1139	39.8096	1845	39.8096	1677	30.82	2876.11
39.843	1216	39.843	1812	39.843	1626	30.84	2876.88
39.8764	1157	39.8764	1774	39.8764	1700	30.86	2869.25
39.9098	1120	39.9098	1739	39.9098	1590	30.88	2926.27
39.9433	1237	39.9433	1732	39.9433	1655	30.9	2942.05
39.9767	1135	39.9767	1790	39.9767	1686	30.92	2974.9
40.0101	1122	40.0101	1739	40.0101	1661	30.94	2998.94
40.0435	1176	40.0435	1891	40.0435	1625	30.96	2992.93
40.0769	1172	40.0769	1818	40.0769	1671	30.98	2966.09
40.1104	1180	40.1104	1768	40.1104	1526	31	--
40.1438	1088	40.1438	1788	40.1438	1603	31.02	2967.83
40.1772	1096	40.1772	1747	40.1772	1624	31.04	2939.27
40.2106	1174	40.2106	1806	40.2106	1687	31.06	2933.24
40.2441	1051	40.2441	1717	40.2441	1638	31.08	2931.67
40.2775	1080	40.2775	1722	40.2775	1620	31.1	2988.66
40.3109	1084	40.3109	1677	40.3109	1607	31.12	2980.91
40.3443	1122	40.3443	1719	40.3443	1671	31.14	2949.43
40.3778	1063	40.3778	1727	40.3778	1541	31.16	2943.57
40.4112	1095	40.4112	1714	40.4112	1599	31.18	2933.78
40.4446	1143	40.4446	1657	40.4446	1598	31.2	2925.25
40.478	1163	40.478	1687	40.478	1578	31.22	2868.41
40.5115	1077	40.5115	1789	40.5115	1584	31.24	2858.02
40.5449	1131	40.5449	1731	40.5449	1585	31.26	2833.85
40.5783	1135	40.5783	1715	40.5783	1651	31.28	2841.25
40.6117	1145	40.6117	1727	40.6117	1553	31.3	2832.81
40.6451	1055	40.6451	1733	40.6451	1624	31.32	2802.73
40.6786	1174	40.6786	1680	40.6786	1624	31.34	2822.87
40.712	1148	40.712	1700	40.712	1654	31.36	2791.74
40.7454	1100	40.7454	1737	40.7454	1601	31.38	2792.51
40.7788	1103	40.7788	1695	40.7788	1550	31.4	2809.55
40.8122	1095	40.8122	1777	40.8122	1596	31.42	2789.25
40.8457	1180	40.8457	1741	40.8457	1605	31.44	2789.19
40.8791	1158	40.8791	1711	40.8791	1621	31.46	2776.52
40.9125	1099	40.9125	1696	40.9125	1668	31.48	2742.71
40.9459	1187	40.9459	1648	40.9459	1572	31.5	2756.44
40.9794	1079	40.9794	1632	40.9794	1573	31.52	2768.84
41.0128	1115	41.0128	1722	41.0128	1548	31.54	2770.65
41.0462	1093	41.0462	1691	41.0462	1588	31.56	2792.72
41.0796	1093	41.0796	1757	41.0796	1513	31.58	2806.81
41.1131	1044	41.1131	1674	41.1131	1587	31.6	2788.91
41.1465	1116	41.1465	1706	41.1465	1585	31.62	2785.38
41.1799	1116	41.1799	1662	41.1799	1598	31.64	2818.44
41.2133	1096	41.2133	1668	41.2133	1569	31.66	2824.17
41.2467	1122	41.2467	1736	41.2467	1624	31.68	2822.61
41.2802	1113	41.2802	1677	41.2802	1593	31.7	2796.73
41.3136	1098	41.3136	1753	41.3136	1560	31.72	2827.04
41.347	1099	41.347	1729	41.347	1632	31.74	2799.5
41.3804	1066	41.3804	1660	41.3804	1609	31.76	2810.89
41.4138	1112	41.4138	1632	41.4138	1638	31.78	2766.44
41.4473	1058	41.4473	1702	41.4473	1659	31.8	2731.1
41.4807	1102	41.4807	1739	41.4807	1663	31.82	2721.83
41.5141	1092	41.5141	1738	41.5141	1643	31.84	2665.5
41.5475	1166	41.5475	1648	41.5475	1554	31.86	2634.09
41.581	1070	41.581	1708	41.581	1639	31.88	2632.13
41.6144	1105	41.6144	1710	41.6144	1612	31.9	2575.4
41.6478	1125	41.6478	1785	41.6478	1638	31.92	2555.05
41.6812	1165	41.6812	1704	41.6812	1615	31.94	2526.25
41.7147	1134	41.7147	1708	41.7147	1590	31.96	2485.23
41.7481	1144	41.7481	1676	41.7481	1605	31.98	2534.44
41.7815	1095	41.7815	1676	41.7815	1704	32	--
41.8149	1162	41.8149	1660	41.8149	1623	32.02	2530.04
41.8484	1080	41.8484	1760	41.8484	1602	32.04	2514.73
41.8818	1087	41.8818	1732	41.8818	1657	32.06	2561.98
41.9152	1124	41.9152	1678	41.9152	1578	32.08	2547.91
41.9486	1157	41.9486	1684	41.9486	1680	32.1	2537.85
41.982	1192	41.982	1784	41.982	1636	32.12	2550.18
42.0155	1163	42.0155	1680	42.0155	1654	32.14	2586.86
42.0489	1165	42.0489	1728	42.0489	1670	32.16	2556.82
42.0823	1054	42.0823	1708	42.0823	1602	32.18	2571.19
42.1157	1149	42.1157	1720	42.1157	1607	32.2	2542.22
42.1491	1146	42.1491	1733	42.1491	1618	32.22	2552.52
42.1826	1075	42.1826	1738	42.1826	1637	32.24	2496.3
42.216	1094	42.216	1750	42.216	1613	32.26	2473.51
42.2494	1089	42.2494	1743	42.2494	1560	32.28	2435.9
42.2828	1144	42.2828	1728	42.2828	1715	32.3	2430.12
42.3163	1110	42.3163	1763	42.3163	1612	32.32	2395.11
42.3497	1181	42.3497	1752	42.3497	1678	32.34	2347.14
42.3831	1118	42.3831	1739	42.3831	1648	32.36	2309.8
42.4165	1124	42.4165	1749	42.4165	1616	32.38	2284.78
42.45	1195	42.45	1797	42.45	1610	32.4	2301.73
42.4834	1124	42.4834	1774	42.4834	1627	32.42	2297.74
42.5168	1136	42.5168	1681	42.5168	1657	32.44	2284.72
42.5502	1158	42.5502	1708	42.5502	1636	32.46	2221.76
42.5836	1138	42.5836	1731	42.5836	1619	32.48	2226.99
42.6171	1124	42.6171	1845	42.6171	1643	32.5	2177.18
42.6505	1115	42.6505	1765	42.6505	1640	32.52	2167.61
42.6839	1048	42.6839	1676	42.6839	1673	32.54	2174.42
42.7173	1134	42.7173	1702	42.7173	1547	32.56	2152.77
42.7508	1131	42.7508	1805	42.7508	1637	32.58	2182.66
42.7842	1128	42.7842	1819	42.7842	1664	32.6	2234.68
42.8176	1183	42.8176	1762	42.8176	1604	32.62	2245.97
42.851	1132	42.851	1765	42.851	1698	32.64	2239.8
42.8845	1128	42.8845	1804	42.8845	1648	32.66	2266.7
42.9179	1129	42.9179	1709	42.9179	1717	32.68	2241.06
42.9513	1135	42.9513	1823	42.9513	1721	32.7	2242.13
42.9847	1133	42.9847	1749	42.9847	1606	32.72	2204.33
43.0181	1134	43.0181	1738	43.0181	1643	32.74	2212.5
43.0516	1164	43.0516	1828	43.0516	1655	32.76	2183.04
43.085	1156	43.085	1796	43.085	1635	32.78	2142.7
43.1184	1119	43.1184	1808	43.1184	1702	32.8	2114.81
43.1518	1176	43.1518	1811	43.1518	1644	32.82	2111.59
43.1853	1141	43.1853	1795	43.1853	1696	32.84	2111.84
43.2187	1178	43.2187	1858	43.2187	1626	32.86	2150.57
43.2521	1182	43.2521	1754	43.2521	1747	32.88	2157.16
43.2855	1185	43.2855	1842	43.2855	1697	32.9	2138.08
43.3189	1175	43.3189	1887	43.3189	1705	32.92	2127.43
43.3524	1195	43.3524	1796	43.3524	1753	32.94	2107.16
43.3858	1245	43.3858	1819	43.3858	1700	32.96	2160.95
43.4192	1192	43.4192	1737	43.4192	1641	32.98	2145.35
43.4526	1159	43.4526	1782	43.4526	1717	33	--
43.486	1181	43.486	1786	43.486	1636	33.02	2140.88
43.5195	1170	43.5195	1745	43.5195	1575	33.04	2145.04
43.5529	1144	43.5529	1777	43.5529	1630	33.06	2185.29
43.5863	1139	43.5863	1845	43.5863	1624	33.08	2202.74
43.6197	1163	43.6197	1844	43.6197	1740	33.1	2204.74
43.6532	1149	43.6532	1748	43.6532	1681	33.12	2161.31
43.6866	1184	43.6866	1714	43.6866	1665	33.14	2151.43
43.72	1123	43.72	1753	43.72	1697	33.16	2143.03
43.7534	1128	43.7534	1759	43.7534	1737	33.18	2076.51
43.7869	1145	43.7869	1774	43.7869	1672	33.2	2078.4
43.8203	1148	43.8203	1828	43.8203	1743	33.22	2035.79
43.8537	1133	43.8537	1854	43.8537	1726	33.24	1966.78
43.8871	1149	43.8871	1785	43.8871	1686	33.26	1911.47
43.9205	1156	43.9205	1833	43.9205	1689	33.28	1898.3
43.954	1136	43.954	1762	43.954	1641	33.3	1893.66
43.9874	1155	43.9874	1827	43.9874	1681	33.32	1876.85
44.0208	1161	44.0208	1872	44.0208	1714	33.34	1859.2
44.0542	1109	44.0542	1864	44.0542	1700	33.36	1861.69
44.0877	1139	44.0877	1777	44.0877	1637	33.38	1842.47
44.1211	1168	44.1211	1843	44.1211	1659	33.4	1844.89
44.1545	1159	44.1545	1796	44.1545	1675	33.42	1872.23
44.1879	1159	44.1879	1835	44.1879	1627	33.44	1885.69
44.2214	1139	44.2214	1786	44.2214	1762	33.46	1880.73
44.2548	1159	44.2548	1821	44.2548	1619	33.48	1854.28
44.2882	1120	44.2882	1771	44.2882	1618	33.5	1883.01
44.3216	1183	44.3216	1862	44.3216	1737	33.52	1891.04
44.355	1207	44.355	1806	44.355	1720	33.54	1939.71
44.3885	1126	44.3885	1847	44.3885	1674	33.56	1929.4
44.4219	1167	44.4219	1891	44.4219	1748	33.58	1904.43
44.4553	1093	44.4553	1817	44.4553	1773	33.6	1898.75
44.4887	1177	44.4887	1869	44.4887	1706	33.62	1919.15
44.5222	1168	44.5222	1853	44.5222	1680	33.64	1892.77
44.5556	1176	44.5556	1789	44.5556	1732	33.66	1894.53
44.589	1195	44.589	1816	44.589	1762	33.68	1916.25
44.6224	1126	44.6224	1894	44.6224	1727	33.7	1887.77
44.6558	1174	44.6558	1847	44.6558	1783	33.72	1883.83
44.6893	1180	44.6893	1795	44.6893	1750	33.74	1918.81
44.7227	1171	44.7227	1829	44.7227	1700	33.76	1913.67
44.7561	1183	44.7561	1901	44.7561	1696	33.78	1926.61
44.7895	1211	44.7895	1842	44.7895	1750	33.8	1935.28
44.8229	1155	44.8229	1890	44.8229	1625	33.82	1942.78
44.8564	1163	44.8564	1925	44.8564	1636	33.84	1977.71
44.8898	1216	44.8898	1863	44.8898	1711	33.86	1984.13
44.9232	1249	44.9232	1886	44.9232	1801	33.88	2038.24
44.9566	1210	44.9566	1990	44.9566	1770	33.9	2057.19
44.9901	1250	44.9901	1906	44.9901	1777	33.92	2048.11
45.0235	1203	45.0235	1830	45.0235	1832	33.94	2055.76
45.0569	1248	45.0569	1951	45.0569	1760	33.96	2078.5
45.0903	1184	45.0903	1877	45.0903	1763	33.98	2089
45.1238	1175	45.1238	1896	45.1238	1750	34	--
45.1572	1254	45.1572	1970	45.1572	1760	34.02	2051.77
45.1906	1196	45.1906	1906	45.1906	1767	34.04	2074.23
45.224	1268	45.224	1843	45.224	1784	34.06	2051.03
45.2574	1176	45.2574	1942	45.2574	1720	34.08	2041.32
45.2909	1185	45.2909	1967	45.2909	1824	34.1	2009.6
45.3243	1268	45.3243	1866	45.3243	1845	34.12	2001.54
45.3577	1240	45.3577	1978	45.3577	1748	34.14	1989.53
45.3911	1162	45.3911	1914	45.3911	1770	34.16	2014.85
45.4246	1248	45.4246	1955	45.4246	1809	34.18	1983.51
45.458	1275	45.458	1935	45.458	1807	34.2	1981.9
45.4914	1219	45.4914	1979	45.4914	1816	34.22	1995.66
45.5248	1230	45.5248	1878	45.5248	1845	34.24	1972.69
45.5583	1204	45.5583	1952	45.5583	1929	34.26	1969.34
45.5917	1254	45.5917	1973	45.5917	1705	34.28	1952.37
45.6251	1241	45.6251	1963	45.6251	1783	34.3	1925.03
45.6585	1159	45.6585	2048	45.6585	1801	34.32	1914.29
45.6919	1223	45.6919	1941	45.6919	1739	34.34	1950.38
45.7254	1254	45.7254	1974	45.7254	1905	34.36	1918.53
45.7588	1234	45.7588	1935	45.7588	1773	34.38	1910.15
45.7922	1280	45.7922	1873	45.7922	1794	34.4	1861.5
45.8256	1278	45.8256	1968	45.8256	1863	34.42	1852.64
45.8591	1239	45.8591	2013	45.8591	1743	34.44	1875.33
45.8925	1200	45.8925	1971	45.8925	1923	34.46	1854.14
45.9259	1252	45.9259	2080	45.9259	1895	34.48	1837.41
45.9593	1266	45.9593	1991	45.9593	1880	34.5	1833.11
45.9927	1224	45.9927	1944	45.9927	1841	34.52	1831.86
46.0262	1312	46.0262	2066	46.0262	1832	34.54	1849.24
46.0596	1283	46.0596	2098	46.0596	1866	34.56	1823.18
46.093	1250	46.093	1888	46.093	1886	34.58	1811.99
46.1264	1291	46.1264	2090	46.1264	1849	34.6	1811.2
46.1598	1241	46.1598	1987	46.1598	1860	34.62	1828.73
46.1933	1321	46.1933	2038	46.1933	1809	34.64	1815.32
46.2267	1288	46.2267	2015	46.2267	1902	34.66	1793.26
46.2601	1264	46.2601	2108	46.2601	1937	34.68	1788.09
46.2935	1278	46.2935	2052	46.2935	1952	34.7	1769.69
46.327	1322	46.327	2052	46.327	1948	34.72	1740.09
46.3604	1304	46.3604	2034	46.3604	1959	34.74	1737.23
46.3938	1222	46.3938	2046	46.3938	1908	34.76	1710.38
46.4272	1281	46.4272	2065	46.4272	1900	34.78	1717.68
46.4607	1347	46.4607	2102	46.4607	1856	34.8	1716.68
46.4941	1297	46.4941	2148	46.4941	1890	34.82	1705.86
46.5275	1363	46.5275	2122	46.5275	1992	34.84	1662.65
46.5609	1334	46.5609	2033	46.5609	1885	34.86	1680.05
46.5943	1340	46.5943	2057	46.5943	1827	34.88	1688.77
46.6278	1336	46.6278	2082	46.6278	2007	34.9	1686.71
46.6612	1320	46.6612	2136	46.6612	2018	34.92	1719.63
46.6946	1337	46.6946	2069	46.6946	1988	34.94	1708.5
46.728	1375	46.728	2136	46.728	2020	34.96	1693.2
46.7615	1351	46.7615	2122	46.7615	2052	34.98	1696.4
46.7949	1334	46.7949	2166	46.7949	2047	35	--
46.8283	1371	46.8283	2148	46.8283	2037	35.02	1681.52
46.8617	1379	46.8617	2097	46.8617	2041	35.04	1698.77
46.8952	1291	46.8952	2171	46.8952	2115	35.06	1673.48
46.9286	1373	46.9286	2120	46.9286	1988	35.08	1691.83
46.962	1373	46.962	2111	46.962	2004	35.1	1656.62
46.9954	1399	46.9954	2161	46.9954	1971	35.12	1663.19
47.0288	1389	47.0288	2177	47.0288	2012	35.14	1636.82
47.0623	1386	47.0623	2174	47.0623	2067	35.16	1629.04
47.0957	1450	47.0957	2190	47.0957	2101	35.18	1625.9
47.1291	1414	47.1291	2161	47.1291	2116	35.2	1619.33
47.1625	1323	47.1625	2261	47.1625	2165	35.22	1636.09
47.196	1438	47.196	2201	47.196	2122	35.24	1641.78
47.2294	1402	47.2294	2215	47.2294	2149	35.26	1623.75
47.2628	1361	47.2628	2187	47.2628	2026	35.28	1586.32
47.2962	1443	47.2962	2295	47.2962	2214	35.3	1575.07
47.3296	1404	47.3296	2221	47.3296	2115	35.32	1575.16
47.3631	1422	47.3631	2217	47.3631	2128	35.34	1558.58
47.3965	1456	47.3965	2243	47.3965	2245	35.36	1561.31
47.4299	1450	47.4299	2247	47.4299	2256	35.38	1560
47.4633	1439	47.4633	2281	47.4633	2169	35.4	1579.42
47.4968	1381	47.4968	2260	47.4968	2210	35.42	1587.46
47.5302	1494	47.5302	2308	47.5302	2228	35.44	1595.1
47.5636	1437	47.5636	2236	47.5636	2104	35.46	1558.69
47.597	1503	47.597	2217	47.597	2203	35.48	1566.31
47.6305	1474	47.6305	2275	47.6305	2227	35.5	1578.07
47.6639	1510	47.6639	2362	47.6639	2227	35.52	1576.17
47.6973	1445	47.6973	2308	47.6973	2282	35.54	1577.89
47.7307	1551	47.7307	2351	47.7307	2302	35.56	1577.84
47.7641	1548	47.7641	2393	47.7641	2305	35.58	1551.36
47.7976	1525	47.7976	2358	47.7976	2249	35.6	1561.14
47.831	1562	47.831	2405	47.831	2307	35.62	1557.21
47.8644	1500	47.8644	2422	47.8644	2260	35.64	1573.07
47.8978	1546	47.8978	2402	47.8978	2290	35.66	1575.24
47.9312	1451	47.9312	2414	47.9312	2235	35.68	1564
47.9647	1498	47.9647	2425	47.9647	2259	35.7	1550.65
47.9981	1493	47.9981	2336	47.9981	2266	35.72	1537.21
48.0315	1591	48.0315	2453	48.0315	2272	35.74	1503.06
48.0649	1602	48.0649	2361	48.0649	2284	35.76	1478.99
48.0984	1584	48.0984	2357	48.0984	2392	35.78	1474.73
48.1318	1638	48.1318	2438	48.1318	2367	35.8	1454.15
48.1652	1631	48.1652	2417	48.1652	2397	35.82	1452.12
48.1986	1572	48.1986	2446	48.1986	2364	35.84	1486.85
48.2321	1617	48.2321	2393	48.2321	2394	35.86	1519.25
48.2655	1617	48.2655	2472	48.2655	2418	35.88	1525.62
48.2989	1650	48.2989	2439	48.2989	2364	35.9	1542.45
48.3323	1596	48.3323	2457	48.3323	2505	35.92	1563.14
48.3657	1615	48.3657	2561	48.3657	2470	35.94	1550.67
48.3992	1671	48.3992	2496	48.3992	2500	35.96	1578.67
48.4326	1800	48.4326	2540	48.4326	2495	35.98	1609.75
48.466	1698	48.466	2561	48.466	2577	36	--
48.4994	1651	48.4994	2568	48.4994	2418	36.02	1605.99
48.5329	1665	48.5329	2697	48.5329	2526	36.04	1621.64
48.5663	1701	48.5663	2623	48.5663	2459	36.06	1627.05
48.5997	1808	48.5997	2591	48.5997	2525	36.08	1640.04
48.6331	1674	48.6331	2486	48.6331	2408	36.1	1665.33
48.6665	1739	48.6665	2657	48.6665	2529	36.12	1666.33
48.7	1689	48.7	2645	48.7	2545	36.14	1640.77
48.7334	1675	48.7334	2561	48.7334	2598	36.16	1621.22
48.7668	1713	48.7668	2579	48.7668	2517	36.18	1587.95
48.8002	1673	48.8002	2588	48.8002	2575	36.2	1551.52
48.8337	1701	48.8337	2634	48.8337	2464	36.22	1541.74
48.8671	1717	48.8671	2601	48.8671	2539	36.24	1492.66
48.9005	1668	48.9005	2525	48.9005	2594	36.26	1467.39
48.9339	1698	48.9339	2708	48.9339	2710	36.28	1386.23
48.9674	1721	48.9674	2607	48.9674	2616	36.3	1403.66
49.0008	1709	49.0008	2550	49.0008	2593	36.32	1408.97
49.0342	1690	49.0342	2551	49.0342	2609	36.34	1400.39
49.0676	1746	49.0676	2615	49.0676	2500	36.36	1377.73
49.101	1730	49.101	2652	49.101	2543	36.38	1358.75
49.1345	1730	49.1345	2664	49.1345	2473	36.4	1366.84
49.1679	1765	49.1679	2701	49.1679	2608	36.42	1368.47
49.2013	1744	49.2013	2604	49.2013	2652	36.44	1383.86
49.2347	1744	49.2347	2627	49.2347	2644	36.46	1388.74
49.2681	1792	49.2681	2621	49.2681	2597	36.48	1387.47
49.3016	1780	49.3016	2647	49.3016	2689	36.5	1389.63
49.335	1839	49.335	2628	49.335	2679	36.52	1431.05
49.3684	1744	49.3684	2703	49.3684	2691	36.54	1474.12
49.4018	1731	49.4018	2748	49.4018	2768	36.56	1492.76
49.4353	1808	49.4353	2717	49.4353	2698	36.58	1494.42
49.4687	1765	49.4687	2702	49.4687	2630	36.6	1489.69
49.5021	1807	49.5021	2638	49.5021	2721	36.62	1467.19
49.5355	1808	49.5355	2661	49.5355	2685	36.64	1483.54
49.569	1766	49.569	2677	49.569	2640	36.66	1454.58
49.6024	1897	49.6024	2697	49.6024	2766	36.68	1425.64
49.6358	1747	49.6358	2698	49.6358	2684	36.7	1427.15
49.6692	1767	49.6692	2796	49.6692	2673	36.72	1385.22
49.7026	1736	49.7026	2747	49.7026	2750	36.74	1357.61
49.7361	1828	49.7361	2748	49.7361	2780	36.76	1329.36
49.7695	1787	49.7695	2801	49.7695	2768	36.78	1365.18
49.8029	1833	49.8029	2771	49.8029	2790	36.8	1334.02
49.8363	1846	49.8363	2712	49.8363	2762	36.82	1321.03
49.8698	1831	49.8698	2732	49.8698	2760	36.84	1302.45
49.9032	1752	49.9032	2808	49.9032	2672	36.86	1284.4
49.9366	1856	49.9366	2808	49.9366	2770	36.88	1270.87
49.97	1865	49.97	2763	49.97	2773	36.9	1263.03
50.0035	1876	50.0035	2774	50.0035	2767	36.92	1250.73
50.0369	1749	50.0369	2629	50.0369	2755	36.94	1235.03
50.0703	1869	50.0703	2759	50.0703	2809	36.96	1241.8
50.1037	1849	50.1037	2703	50.1037	2844	36.98	1251.31
50.1371	1769	50.1371	2619	50.1371	2879	37	--
50.1706	1879	50.1706	2689	50.1706	2822	37.02	1279.28
50.204	1732	50.204	2839	50.204	2814	37.04	1271.36
50.2374	1788	50.2374	2848	50.2374	2808	37.06	1255.92
50.2708	1831	50.2708	2808	50.2708	2815	37.08	1244.74
50.3043	1843	50.3043	2833	50.3043	2785	37.1	1246.26
50.3377	1861	50.3377	2769	50.3377	2810	37.12	1233.76
50.3711	1853	50.3711	2778	50.3711	2778	37.14	1217.72
50.4045	1788	50.4045	2801	50.4045	2892	37.16	1206.45
50.4379	1741	50.4379	2740	50.4379	2814	37.18	1195.65
50.4714	1877	50.4714	2801	50.4714	2839	37.2	1211.64
50.5048	1809	50.5048	2766	50.5048	2787	37.22	1184.8
50.5382	1821	50.5382	2766	50.5382	2759	37.24	1203.36
50.5716	1759	50.5716	2732	50.5716	2767	37.26	1221.02
50.605	1883	50.605	2750	50.605	2845	37.28	1223.35
50.6385	1846	50.6385	2703	50.6385	2746	37.3	1237.46
50.6719	1802	50.6719	2696	50.6719	2940	37.32	1244.62
50.7053	1831	50.7053	2843	50.7053	2755	37.34	1245.26
50.7387	1807	50.7387	2858	50.7387	2865	37.36	1260.42
50.7722	1841	50.7722	2689	50.7722	2747	37.38	1232.27
50.8056	1870	50.8056	2759	50.8056	2818	37.4	1226.27
50.839	1770	50.839	2801	50.839	2750	37.42	1197.6
50.8724	1713	50.8724	2839	50.8724	2756	37.44	1170.36
50.9059	1868	50.9059	2868	50.9059	2739	37.46	1147.92
50.9393	1854	50.9393	2737	50.9393	2726	37.48	1119.51
50.9727	1766	50.9727	2857	50.9727	2708	37.5	1125.29
51.0061	1806	51.0061	2797	51.0061	2675	37.52	1115.48
51.0395	1719	51.0395	2886	51.0395	2739	37.54	1098.17
51.073	1682	51.073	2812	51.073	2731	37.56	1103.3
51.1064	1740	51.1064	2814	51.1064	2805	37.58	1091.19
51.1398	1738	51.1398	2734	51.1398	2617	37.6	1079.26
51.1732	1739	51.1732	2769	51.1732	2769	37.62	1074.27
51.2067	1661	51.2067	2657	51.2067	2791	37.64	1063.23
51.2401	1788	51.2401	2801	51.2401	2724	37.66	1064.21
51.2735	1797	51.2735	2718	51.2735	2785	37.68	1056.48
51.3069	1689	51.3069	2836	51.3069	2720	37.7	1042.47
51.3404	1684	51.3404	2653	51.3404	2698	37.72	1045.63
51.3738	1767	51.3738	2718	51.3738	2754	37.74	1039.86
51.4072	1721	51.4072	2743	51.4072	2755	37.76	1055.37
51.4406	1683	51.4406	2764	51.4406	2618	37.78	1078.74
51.474	1790	51.474	2724	51.474	2743	37.8	1093.17
51.5075	1826	51.5075	2819	51.5075	2641	37.82	1112.19
51.5409	1741	51.5409	2706	51.5409	2720	37.84	1107.62
51.5743	1691	51.5743	2695	51.5743	2669	37.86	1072.72
51.6077	1677	51.6077	2791	51.6077	2695	37.88	1071.13
51.6412	1705	51.6412	2706	51.6412	2610	37.9	1068.87
51.6746	1713	51.6746	2717	51.6746	2599	37.92	1077.63
51.708	1673	51.708	2740	51.708	2639	37.94	1066.06
51.7414	1659	51.7414	2677	51.7414	2707	37.96	1068.21
51.7748	1656	51.7748	2766	51.7748	2602	37.98	1082.06
51.8083	1750	51.8083	2771	51.8083	2656	38	--
51.8417	1660	51.8417	2631	51.8417	2613	38.02	1079.41
51.8751	1650	51.8751	2639	51.8751	2685	38.04	1071.24
51.9085	1678	51.9085	2522	51.9085	2763	38.06	1083.12
51.9419	1635	51.9419	2615	51.9419	2641	38.08	1069.34
51.9754	1702	51.9754	2649	51.9754	2486	38.1	1076.44
52.0088	1659	52.0088	2687	52.0088	2634	38.12	1094.73
52.0422	1593	52.0422	2498	52.0422	2658	38.14	1106.34
52.0756	1703	52.0756	2658	52.0756	2554	38.16	1145.28
52.1091	1599	52.1091	2621	52.1091	2596	38.18	1140.65
52.1425	1638	52.1425	2577	52.1425	2576	38.2	1135.7
52.1759	1635	52.1759	2617	52.1759	2519	38.22	1132.61
52.2093	1625	52.2093	2658	52.2093	2488	38.24	1148.69
52.2428	1583	52.2428	2745	52.2428	2578	38.26	1164.87
52.2762	1629	52.2762	2576	52.2762	2503	38.28	1160.64
52.3096	1485	52.3096	2598	52.3096	2491	38.3	1162.38
52.343	1673	52.343	2642	52.343	2508	38.32	1146.24
52.3764	1513	52.3764	2460	52.3764	2560	38.34	1129.12
52.4099	1567	52.4099	2531	52.4099	2469	38.36	1108.07
52.4433	1551	52.4433	2503	52.4433	2374	38.38	1095.01
52.4767	1616	52.4767	2581	52.4767	2539	38.4	1078.64
52.5101	1564	52.5101	2552	52.5101	2449	38.42	1061.84
52.5436	1507	52.5436	2546	52.5436	2359	38.44	1024.18
52.577	1640	52.577	2475	52.577	2407	38.46	1010.9
52.6104	1573	52.6104	2560	52.6104	2407	38.48	1002.68
52.6438	1577	52.6438	2500	52.6438	2460	38.5	991.813
52.6773	1529	52.6773	2443	52.6773	2493	38.52	960.549
52.7107	1566	52.7107	2563	52.7107	2376	38.54	948.015
52.7441	1490	52.7441	2545	52.7441	2373	38.56	956.751
52.7775	1469	52.7775	2516	52.7775	2422	38.58	966.282
52.8109	1585	52.8109	2499	52.8109	2407	38.6	984.396
52.8444	1489	52.8444	2511	52.8444	2392	38.62	1000.49
52.8778	1518	52.8778	2491	52.8778	2358	38.64	998.779
52.9112	1558	52.9112	2466	52.9112	2415	38.66	983.494
52.9446	1515	52.9446	2494	52.9446	2347	38.68	964.828
52.9781	1500	52.9781	2514	52.9781	2312	38.7	982.801
53.0115	1454	53.0115	2455	53.0115	2351	38.72	983.393
53.0449	1449	53.0449	2545	53.0449	2337	38.74	959.755
53.0783	1431	53.0783	2403	53.0783	2266	38.76	963.357
53.1117	1464	53.1117	2448	53.1117	2362	38.78	966.936
53.1452	1535	53.1452	2395	53.1452	2255	38.8	950.405
53.1786	1476	53.1786	2367	53.1786	2281	38.82	941.438
53.212	1430	53.212	2435	53.212	2334	38.84	930.24
53.2454	1415	53.2454	2455	53.2454	2314	38.86	941.038
53.2789	1401	53.2789	2359	53.2789	2274	38.88	933.243
53.3123	1414	53.3123	2440	53.3123	2336	38.9	928.12
53.3457	1428	53.3457	2440	53.3457	2280	38.92	923.403
53.3791	1455	53.3791	2315	53.3791	2214	38.94	930.994
53.4126	1422	53.4126	2353	53.4126	2318	38.96	930.47
53.446	1387	53.446	2439	53.446	2331	38.98	917.513
53.4794	1410	53.4794	2391	53.4794	2352	39	--
53.5128	1425	53.5128	2350	53.5128	2195	39.02	888.098
53.5462	1356	53.5462	2308	53.5462	2317	39.04	904.471
53.5797	1492	53.5797	2315	53.5797	2204	39.06	925.662
53.6131	1407	53.6131	2234	53.6131	2210	39.08	928.503
53.6465	1353	53.6465	2328	53.6465	2108	39.1	926.085
53.6799	1368	53.6799	2270	53.6799	2190	39.12	959.681
53.7133	1368	53.7133	2221	53.7133	2148	39.14	969.296
53.7468	1322	53.7468	2334	53.7468	2199	39.16	994.569
53.7802	1376	53.7802	2379	53.7802	2223	39.18	999.613
53.8136	1365	53.8136	2284	53.8136	2243	39.2	1036.81
53.847	1292	53.847	2289	53.847	2209	39.22	1045.08
53.8805	1389	53.8805	2247	53.8805	2112	39.24	1015.2
53.9139	1351	53.9139	2343	53.9139	2154	39.26	1036.35
53.9473	1352	53.9473	2315	53.9473	2266	39.28	1033.67
53.9807	1319	53.9807	2239	53.9807	2241	39.3	1014.76
54.0142	1354	54.0142	2281	54.0142	2179	39.32	1010.32
54.0476	1358	54.0476	2361	54.0476	2101	39.34	1011.76
54.081	1463	54.081	2364	54.081	2136	39.36	1008.68
54.1144	1367	54.1144	2244	54.1144	2095	39.38	983.477
54.1478	1387	54.1478	2318	54.1478	2131	39.4	978.433
54.1813	1382	54.1813	2214	54.1813	2161	39.42	979.583
54.2147	1329	54.2147	2222	54.2147	2134	39.44	955.353
54.2481	1359	54.2481	2274	54.2481	2071	39.46	950.151
54.2815	1351	54.2815	2319	54.2815	2131	39.48	942.898
54.315	1301	54.315	2212	54.315	2176	39.5	931.767
54.3484	1301	54.3484	2204	54.3484	2099	39.52	942.605
54.3818	1427	54.3818	2301	54.3818	2150	39.54	942.898
54.4152	1308	54.4152	2272	54.4152	2092	39.56	915.372
54.4486	1299	54.4486	2269	54.4486	2193	39.58	916.442
54.4821	1305	54.4821	2223	54.4821	2074	39.6	942.114
54.5155	1415	54.5155	2245	54.5155	2126	39.62	921.419
54.5489	1328	54.5489	2188	54.5489	2075	39.64	924.744
54.5823	1368	54.5823	2294	54.5823	2134	39.66	914.397
54.6158	1339	54.6158	2198	54.6158	2076	39.68	929.05
54.6492	1385	54.6492	2292	54.6492	2134	39.7	929.214
54.6826	1318	54.6826	2263	54.6826	2114	39.72	904.86
54.716	1331	54.716	2189	54.716	2076	39.74	932.748
54.7495	1260	54.7495	2193	54.7495	2102	39.76	946.945
54.7829	1304	54.7829	2192	54.7829	2053	39.78	929.433
54.8163	1351	54.8163	2189	54.8163	2044	39.8	939.409
54.8497	1302	54.8497	2210	54.8497	2086	39.82	953.702
54.8831	1342	54.8831	2153	54.8831	2133	39.84	960.679
54.9166	1258	54.9166	2237	54.9166	2098	39.86	940.75
54.95	1289	54.95	2223	54.95	2056	39.88	929.703
54.9834	1324	54.9834	2233	54.9834	2213	39.9	940.09
55.0168	1312	55.0168	2149	55.0168	2088	39.92	952.422
55.0502	1353	55.0502	2173	55.0502	2016	39.94	950.173
55.0837	1341	55.0837	2221	55.0837	2116	39.96	929.145
55.1171	1343	55.1171	2213	55.1171	2091	39.98	932.848
55.1505	1352	55.1505	2201	55.1505	2097	40	--
55.1839	1327	55.1839	2196	55.1839	2095	40.02	923.109
55.2174	1285	55.2174	2168	55.2174	2202	40.04	901.246
55.2508	1365	55.2508	2210	55.2508	2129	40.06	891.738
55.2842	1337	55.2842	2184	55.2842	2123	40.08	896.754
55.3176	1320	55.3176	2205	55.3176	2185	40.1	888.356
55.3511	1284	55.3511	2190	55.3511	2190	40.12	890.786
55.3845	1357	55.3845	2193	55.3845	2129	40.14	898.029
55.4179	1292	55.4179	2192	55.4179	2032	40.16	891.423
55.4513	1381	55.4513	2148	55.4513	2101	40.18	893.086
55.4847	1290	55.4847	2101	55.4847	2060	40.2	902.577
55.5182	1224	55.5182	2181	55.5182	2122	40.22	896.226
55.5516	1312	55.5516	2177	55.5516	2108	40.24	890.409
55.585	1324	55.585	2166	55.585	2123	40.26	878.726
55.6184	1270	55.6184	2315	55.6184	2142	40.28	863.035
55.6519	1337	55.6519	2254	55.6519	2102	40.3	866.321
55.6853	1280	55.6853	2227	55.6853	2157	40.32	876.528
55.7187	1373	55.7187	2252	55.7187	2087	40.34	872.481
55.7521	1317	55.7521	2145	55.7521	2121	40.36	856.711
55.7856	1304	55.7856	2224	55.7856	2150	40.38	875.536
55.819	1350	55.819	2207	55.819	2064	40.4	899.591
55.8524	1338	55.8524	2264	55.8524	2055	40.42	903.93
55.8858	1327	55.8858	2090	55.8858	2140	40.44	872.954
55.9192	1356	55.9192	2196	55.9192	2076	40.46	872.469
55.9527	1354	55.9527	2277	55.9527	2143	40.48	885.94
55.9861	1464	55.9861	2262	55.9861	2168	40.5	894.963
56.0195	1344	56.0195	2286	56.0195	2094	40.52	913.663
56.0529	1334	56.0529	2225	56.0529	2185	40.54	939.494
56.0864	1337	56.0864	2250	56.0864	2162	40.56	941.083
56.1198	1375	56.1198	2147	56.1198	2109	40.58	935.436
56.1532	1260	56.1532	2139	56.1532	2178	40.6	958.595
56.1866	1346	56.1866	2283	56.1866	2133	40.62	948.754
56.22	1265	56.22	2390	56.22	2114	40.64	932.088
56.2535	1431	56.2535	2278	56.2535	2086	40.66	923.989
56.2869	1366	56.2869	2266	56.2869	2089	40.68	913.139
56.3203	1334	56.3203	2345	56.3203	2159	40.7	897.409
56.3537	1371	56.3537	2303	56.3537	2210	40.72	876.014
56.3871	1396	56.3871	2234	56.3871	2219	40.74	856.609
56.4206	1410	56.4206	2268	56.4206	2165	40.76	865.424
56.454	1311	56.454	2269	56.454	2251	40.78	866.991
56.4874	1425	56.4874	2328	56.4874	2240	40.8	849.062
56.5208	1427	56.5208	2285	56.5208	2185	40.82	839.238
56.5543	1357	56.5543	2325	56.5543	2168	40.84	833.94
56.5877	1375	56.5877	2293	56.5877	2166	40.86	850.263
56.6211	1370	56.6211	2293	56.6211	2156	40.88	839.847
56.6545	1432	56.6545	2273	56.6545	2285	40.9	832.497
56.688	1379	56.688	2317	56.688	2185	40.92	809.824
56.7214	1313	56.7214	2238	56.7214	2289	40.94	821.981
56.7548	1402	56.7548	2209	56.7548	2317	40.96	850.55
56.7882	1401	56.7882	2328	56.7882	2323	40.98	859.822
56.8216	1388	56.8216	2397	56.8216	2266	41	848.933
56.8551	1354	56.8551	2295	56.8551	2241	41.02	838.327
56.8885	1349	56.8885	2311	56.8885	2364	41.04	841.331
56.9219	1427	56.9219	2261	56.9219	2315	41.06	833.407
56.9553	1405	56.9553	2360	56.9553	2336	41.08	836.011
56.9888	1447	56.9888	2335	56.9888	2272	41.1	815.529
57.0222	1412	57.0222	2330	57.0222	2313	41.12	800.999
57.0556	1475	57.0556	2407	57.0556	2307	41.14	792.596
57.089	1431	57.089	2391	57.089	2327	41.16	778.657
57.1225	1474	57.1225	2384	57.1225	2347	41.18	752.985
57.1559	1448	57.1559	2300	57.1559	2290	41.2	742.305
57.1893	1488	57.1893	2360	57.1893	2417	41.22	722.46
57.2227	1519	57.2227	2315	57.2227	2338	41.24	742.124
57.2561	1449	57.2561	2340	57.2561	2285	41.26	730.215
57.2896	1499	57.2896	2499	57.2896	2331	41.28	709.192
57.323	1496	57.323	2402	57.323	2256	41.3	727.51
57.3564	1438	57.3564	2327	57.3564	2275	41.32	743.037
57.3898	1469	57.3898	2488	57.3898	2398	41.34	758.204
57.4233	1465	57.4233	2367	57.4233	2420	41.36	742.524
57.4567	1502	57.4567	2363	57.4567	2460	41.38	761.106
57.4901	1516	57.4901	2485	57.4901	2421	41.4	787.607
57.5235	1475	57.5235	2372	57.5235	2429	41.42	808.714
57.5569	1457	57.5569	2472	57.5569	2475	41.44	825.149
57.5904	1525	57.5904	2477	57.5904	2489	41.46	817.586
57.6238	1503	57.6238	2398	57.6238	2471	41.48	836.433
57.6572	1541	57.6572	2351	57.6572	2508	41.5	854.08
57.6906	1546	57.6906	2482	57.6906	2425	41.52	874.899
57.724	1601	57.724	2383	57.724	2486	41.54	873.496
57.7575	1516	57.7575	2424	57.7575	2439	41.56	872.904
57.7909	1624	57.7909	2392	57.7909	2487	41.58	884.937
57.8243	1512	57.8243	2422	57.8243	2453	41.6	860.054
57.8577	1509	57.8577	2494	57.8577	2576	41.62	857.163
57.8912	1528	57.8912	2491	57.8912	2431	41.64	836.382
57.9246	1539	57.9246	2507	57.9246	2527	41.66	826.345
57.958	1521	57.958	2443	57.958	2586	41.68	836.179
57.9914	1532	57.9914	2472	57.9914	2568	41.7	821.593
58.0249	1526	58.0249	2505	58.0249	2495	41.72	828.48
58.0583	1627	58.0583	2493	58.0583	2536	41.74	827.962
58.0917	1603	58.0917	2671	58.0917	2478	41.76	827.945
58.1251	1534	58.1251	2497	58.1251	2476	41.78	822.213
58.1585	1548	58.1585	2525	58.1585	2452	41.8	822.196
58.192	1574	58.192	2432	58.192	2536	41.82	813.928
58.2254	1576	58.2254	2478	58.2254	2576	41.84	795.284
58.2588	1493	58.2588	2477	58.2588	2545	41.86	807.813
58.2922	1604	58.2922	2503	58.2922	2582	41.88	824.174
58.3257	1670	58.3257	2536	58.3257	2416	41.9	810.62
58.3591	1613	58.3591	2567	58.3591	2654	41.92	819.897
58.3925	1548	58.3925	2548	58.3925	2542	41.94	815.129
58.4259	1597	58.4259	2581	58.4259	2710	41.96	825.077
58.4594	1648	58.4594	2574	58.4594	2640	41.98	825.567
58.4928	1670	58.4928	2518	58.4928	2500	42	--
58.5262	1609	58.5262	2554	58.5262	2650	42.02	834.765
58.5596	1680	58.5596	2566	58.5596	2688	42.04	844.093
58.593	1651	58.593	2568	58.593	2598	42.06	832.179
58.6265	1634	58.6265	2717	58.6265	2685	42.08	853.06
58.6599	1614	58.6599	2519	58.6599	2708	42.1	860.889
58.6933	1672	58.6933	2678	58.6933	2741	42.12	872.842
58.7267	1663	58.7267	2667	58.7267	2587	42.14	855.111
58.7602	1539	58.7602	2577	58.7602	2821	42.16	863.216
58.7936	1687	58.7936	2576	58.7936	2635	42.18	859.502
58.827	1677	58.827	2690	58.827	2699	42.2	866.333
58.8604	1655	58.8604	2663	58.8604	2755	42.22	869.376
58.8938	1620	58.8938	2559	58.8938	2779	42.24	884.689
58.9273	1689	58.9273	2635	58.9273	2731	42.26	893.813
58.9607	1631	58.9607	2536	58.9607	2702	42.28	887.394
58.9941	1700	58.9941	2669	58.9941	2673	42.3	886.266
59.0275	1671	59.0275	2549	59.0275	2729	42.32	863.073
59.0609	1695	59.0609	2651	59.0609	2626	42.34	869.363
59.0944	1749	59.0944	2667	59.0944	2745	42.36	881.48
59.1278	1661	59.1278	2653	59.1278	2732	42.38	905.078
59.1612	1689	59.1612	2718	59.1612	2666	42.4	895.627
59.1946	1690	59.1946	2620	59.1946	2696	42.42	922.054
59.2281	1633	59.2281	2640	59.2281	2763	42.44	922.911
59.2615	1630	59.2615	2627	59.2615	2781	42.46	952.647
59.2949	1699	59.2949	2665	59.2949	2805	42.48	942.203
59.3283	1658	59.3283	2562	59.3283	2868	42.5	952.811
59.3618	1782	59.3618	2655	59.3618	2777	42.52	958.125
59.3952	1669	59.3952	2689	59.3952	2798	42.54	955.087
59.4286	1679	59.4286	2706	59.4286	2725	42.56	986.61
59.462	1624	59.462	2652	59.462	2751	42.58	983.628
59.4954	1701	59.4954	2607	59.4954	2874	42.6	959.985
59.5289	1756	59.5289	2601	59.5289	2696	42.62	966.755
59.5623	1689	59.5623	2587	59.5623	2796	42.64	962.308
59.5957	1749	59.5957	2703	59.5957	2722	42.66	968.801
59.6291	1755	59.6291	2618	59.6291	2658	42.68	958.995
59.6626	1611	59.6626	2688	59.6626	2788	42.7	954.26
59.696	1683	59.696	2630	59.696	2760	42.72	961.289
59.7294	1650	59.7294	2673	59.7294	2634	42.74	950.975
59.7628	1626	59.7628	2719	59.7628	2598	42.76	929.355
59.7963	1731	59.7963	2694	59.7963	2695	42.78	907.25
59.8297	1678	59.8297	2671	59.8297	2760	42.8	882.096
59.8631	1737	59.8631	2607	59.8631	2837	42.82	880.371
59.8965	1648	59.8965	2799	59.8965	2669	42.84	854.462
59.9299	1635	59.9299	2719	59.9299	2818	42.86	863.243
59.9634	1668	59.9634	2797	59.9634	2809	42.88	836.472
59.9968	1665	59.9968	2774	59.9968	2793	42.9	840.716
60.0302	1646	60.0302	2692	60.0302	2706	42.92	811.172
60.0636	1714	60.0636	2722	60.0636	2832	42.94	802.069
60.0971	1730	60.0971	2720	60.0971	2698	42.96	780.731
60.1305	1617	60.1305	2695	60.1305	2694	42.98	805.107
60.1639	1688	60.1639	2618	60.1639	2830	43	--
60.1973	1729	60.1973	2686	60.1973	2692	43.02	815.144
60.2307	1701	60.2307	2679	60.2307	2833	43.04	818.65
60.2642	1699	60.2642	2565	60.2642	2822	43.06	822.505
60.2976	1654	60.2976	2582	60.2976	2857	43.08	825.047
60.331	1643	60.331	2696	60.331	2797	43.1	816.705
60.3644	1682	60.3644	2595	60.3644	2788	43.12	814.507
60.3979	1671	60.3979	2618	60.3979	2770	43.14	799.262
60.4313	1622	60.4313	2616	60.4313	2747	43.16	820.228
60.4647	1713	60.4647	2718	60.4647	2877	43.18	802.565
60.4981	1704	60.4981	2574	60.4981	2730	43.2	821.615
60.5316	1626	60.5316	2652	60.5316	2799	43.22	815.81
60.565	1730	60.565	2731	60.565	2687	43.24	813.759
60.5984	1795	60.5984	2685	60.5984	2683	43.26	802.881
60.6318	1711	60.6318	2656	60.6318	2878	43.28	817.242
60.6652	1643	60.6652	2675	60.6652	2831	43.3	818.516
60.6987	1677	60.6987	2684	60.6987	2732	43.32	822.117
60.7321	1690	60.7321	2702	60.7321	2679	43.34	831.456
60.7655	1638	60.7655	2579	60.7655	2748	43.36	839.347
60.7989	1634	60.7989	2582	60.7989	2797	43.38	847.705
60.8323	1648	60.8323	2661	60.8323	2774	43.4	866.27
60.8658	1617	60.8658	2675	60.8658	2715	43.42	853.172
60.8992	1758	60.8992	2536	60.8992	2695	43.44	896.339
60.9326	1642	60.9326	2579	60.9326	2679	43.46	911.838
60.966	1609	60.966	2645	60.966	2719	43.48	937.082
60.9995	1685	60.9995	2598	60.9995	2733	43.5	947.852
61.0329	1580	61.0329	2726	61.0329	2654	43.52	942.289
61.0663	1593	61.0663	2725	61.0663	2757	43.54	935.926
61.0997	1663	61.0997	2643	61.0997	2715	43.56	944.386
61.1332	1594	61.1332	2754	61.1332	2691	43.58	927.675
61.1666	1700	61.1666	2668	61.1666	2722	43.6	945.406
61.2	1580	61.2	2577	61.2	2740	43.62	939.612
61.2334	1689	61.2334	2528	61.2334	2746	43.64	964.005
61.2668	1497	61.2668	2594	61.2668	2579	43.66	954.553
61.3003	1665	61.3003	2631	61.3003	2606	43.68	977.898
61.3337	1570	61.3337	2572	61.3337	2669	43.7	958.245
61.3671	1584	61.3671	2591	61.3671	2650	43.72	958.679
61.4005	1626	61.4005	2523	61.4005	2685	43.74	948.404
61.434	1592	61.434	2538	61.434	2632	43.76	958.194
61.4674	1574	61.4674	2539	61.4674	2621	43.78	925.578
61.5008	1523	61.5008	2542	61.5008	2687	43.8	909.115
61.5342	1539	61.5342	2512	61.5342	2581	43.82	884.029
61.5676	1539	61.5676	2589	61.5676	2576	43.84	866.529
61.6011	1568	61.6011	2575	61.6011	2581	43.86	856.598
61.6345	1534	61.6345	2559	61.6345	2608	43.88	836.545
61.6679	1644	61.6679	2532	61.6679	2554	43.9	830.255
61.7013	1581	61.7013	2616	61.7013	2534	43.92	862.776
61.7348	1507	61.7348	2458	61.7348	2507	43.94	841.674
61.7682	1582	61.7682	2447	61.7682	2502	43.96	837.154
61.8016	1473	61.8016	2514	61.8016	2483	43.98	828.886
61.835	1507	61.835	2578	61.835	2534	44	--
61.8685	1574	61.8685	2553	61.8685	2586	44.02	824.811
61.9019	1498	61.9019	2415	61.9019	2542	44.04	821.582
61.9353	1461	61.9353	2461	61.9353	2608	44.06	823.634
61.9687	1509	61.9687	2449	61.9687	2448	44.08	825.465
62.0021	1527	62.0021	2498	62.0021	2426	44.1	850.579
62.0356	1420	62.0356	2491	62.0356	2478	44.12	843.472
62.069	1507	62.069	2365	62.069	2545	44.14	862.043
62.1024	1535	62.1024	2473	62.1024	2396	44.16	868.896
62.1358	1503	62.1358	2509	62.1358	2474	44.18	878.156
62.1692	1448	62.1692	2433	62.1692	2461	44.2	869.279
62.2027	1489	62.2027	2394	62.2027	2573	44.22	881.086
62.2361	1548	62.2361	2440	62.2361	2422	44.24	849.355
62.2695	1518	62.2695	2475	62.2695	2428	44.26	854.332
62.3029	1519	62.3029	2399	62.3029	2473	44.28	820.932
62.3364	1465	62.3364	2422	62.3364	2473	44.3	808.607
62.3698	1365	62.3698	2403	62.3698	2412	44.32	801.933
62.4032	1373	62.4032	2327	62.4032	2368	44.34	819.687
62.4366	1457	62.4366	2363	62.4366	2418	44.36	830.829
62.4701	1459	62.4701	2338	62.4701	2384	44.38	848.792
62.5035	1439	62.5035	2280	62.5035	2492	44.4	853.571
62.5369	1332	62.5369	2270	62.5369	2459	44.42	897.088
62.5703	1480	62.5703	2349	62.5703	2371	44.44	905.874
62.6037	1467	62.6037	2305	62.6037	2326	44.46	910.823
62.6372	1431	62.6372	2362	62.6372	2387	44.48	932.275
62.6706	1385	62.6706	2436	62.6706	2397	44.5	932.895
62.704	1339	62.704	2319	62.704	2427	44.52	930.905
62.7374	1406	62.7374	2315	62.7374	2382	44.54	934.507
62.7709	1495	62.7709	2464	62.7709	2341	44.56	939.98
62.8043	1406	62.8043	2396	62.8043	2388	44.58	927.191
62.8377	1404	62.8377	2273	62.8377	2325	44.6	953.54
62.8711	1340	62.8711	2188	62.8711	2282	44.62	973.142
62.9046	1388	62.9046	2346	62.9046	2268	44.64	991.267
62.938	1357	62.938	2271	62.938	2181	44.66	976.991
62.9714	1417	62.9714	2353	62.9714	2448	44.68	966.682
63.0048	1425	63.0048	2305	63.0048	2219	44.7	949.96
63.0382	1371	63.0382	2365	63.0382	2244	44.72	931.316
63.0717	1391	63.0717	2372	63.0717	2313	44.74	926.716
63.1051	1398	63.1051	2274	63.1051	2322	44.76	905.029
63.1385	1458	63.1385	2351	63.1385	2236	44.78	917.129
63.1719	1301	63.1719	2250	63.1719	2240	44.8	931.766
63.2054	1370	63.2054	2275	63.2054	2271	44.82	945.518
63.2388	1343	63.2388	2274	63.2388	2285	44.84	921.537
63.2722	1223	63.2722	2205	63.2722	2317	44.86	906.427
63.3056	1308	63.3056	2178	63.3056	2142	44.88	912.875
63.339	1337	63.339	2271	63.339	2191	44.9	930.628
63.3725	1382	63.3725	2261	63.3725	2283	44.92	911.201
63.4059	1359	63.4059	2187	63.4059	2213	44.94	896.547
63.4393	1320	63.4393	2247	63.4393	2171	44.96	888.217
63.4727	1333	63.4727	2145	63.4727	2121	44.98	873.056
63.5061	1309	63.5061	2194	63.5061	2206	45	--
63.5396	1326	63.5396	2245	63.5396	2266	45.02	885.359
63.573	1292	63.573	2076	63.573	2213	45.04	879.216
63.6064	1354	63.6064	2185	63.6064	2137	45.06	894.907
63.6398	1253	63.6398	2207	63.6398	2221	45.08	902.284
63.6733	1283	63.6733	2189	63.6733	2094	45.1	927.015
63.7067	1282	63.7067	2094	63.7067	2054	45.12	919.699
63.7401	1273	63.7401	2211	63.7401	2157	45.14	932.194
63.7735	1263	63.7735	2261	63.7735	2109	45.16	918.177
63.807	1249	63.807	2158	63.807	2103	45.18	947.231
63.8404	1341	63.8404	2200	63.8404	2091	45.2	965.165
63.8738	1290	63.8738	2154	63.8738	2109	45.22	982.891
63.9072	1258	63.9072	2052	63.9072	2103	45.24	978.63
63.9406	1258	63.9406	2129	63.9406	2124	45.26	998.925
63.9741	1280	63.9741	2113	63.9741	2071	45.28	1007.92
64.0075	1268	64.0075	2134	64.0075	2160	45.3	1002.17
64.0409	1258	64.0409	2117	64.0409	2099	45.32	978.529
64.0743	1236	64.0743	2079	64.0743	2050	45.34	961.091
64.1078	1256	64.1078	2097	64.1078	2066	45.36	959.372
64.1412	1269	64.1412	2081	64.1412	2106	45.38	957.935
64.1746	1206	64.1746	2049	64.1746	2047	45.4	932.871
64.208	1202	64.208	2063	64.208	2022	45.42	937.036
64.2415	1239	64.2415	2029	64.2415	2115	45.44	935.317
64.2749	1209	64.2749	2056	64.2749	2162	45.46	910.146
64.3083	1224	64.3083	2025	64.3083	2014	45.48	914.897
64.3417	1187	64.3417	2092	64.3417	2019	45.5	920.488
64.3751	1181	64.3751	2088	64.3751	1965	45.52	917.637
64.4086	1254	64.4086	2033	64.4086	2120	45.54	940.119
64.442	1200	64.442	2108	64.442	2142	45.56	937.927
64.4754	1167	64.4754	2032	64.4754	2069	45.58	955.731
64.5088	1260	64.5088	2019	64.5088	1954	45.6	975.006
64.5422	1233	64.5422	1964	64.5422	2016	45.62	970.932
64.5757	1260	64.5757	1995	64.5757	1909	45.64	958.414
64.6091	1232	64.6091	2000	64.6091	1954	45.66	972.622
64.6425	1155	64.6425	2090	64.6425	1996	45.68	949.181
64.6759	1229	64.6759	2002	64.6759	1875	45.7	961.107
64.7094	1192	64.7094	1935	64.7094	1928	45.72	938.811
64.7428	1165	64.7428	1878	64.7428	1999	45.74	942.429
64.7762	1153	64.7762	1921	64.7762	1911	45.76	949.615
64.8096	1157	64.8096	1987	64.8096	1907	45.78	965.154
64.8431	1192	64.8431	1975	64.8431	1897	45.8	972.898
64.8765	1168	64.8765	2024	64.8765	2040	45.82	1000.71
64.9099	1135	64.9099	1955	64.9099	1920	45.84	988.279
64.9433	1200	64.9433	2021	64.9433	1953	45.86	980.028
64.9767	1164	64.9767	1881	64.9767	1970	45.88	968.66
65.0102	1212	65.0102	2019	65.0102	1978	45.9	974.55
65.0436	1131	65.0436	1951	65.0436	1888	45.92	940.339
65.077	1132	65.077	1921	65.077	1914	45.94	940.322
65.1104	1148	65.1104	1856	65.1104	1877	45.96	969.444
65.1439	1154	65.1439	1917	65.1439	1874	45.98	990.095
65.1773	1206	65.1773	1954	65.1773	1953	46	--
65.2107	1157	65.2107	1956	65.2107	1869	46.02	1007.74
65.2441	1197	65.2441	1941	65.2441	1895	46.04	1024.19
65.2776	1176	65.2776	1836	65.2776	1871	46.06	1019.87
65.311	1050	65.311	1880	65.311	1932	46.08	1005.19
65.3444	1149	65.3444	1878	65.3444	1924	46.1	991.001
65.3778	1126	65.3778	1929	65.3778	1889	46.12	969.161
65.4112	1055	65.4112	1902	65.4112	1874	46.14	962.792
65.4447	1090	65.4447	1844	65.4447	1910	46.16	944.396
65.4781	1078	65.4781	1891	65.4781	1861	46.18	933.733
65.5115	1084	65.5115	1996	65.5115	1873	46.2	955.032
65.5449	1090	65.5449	1899	65.5449	1807	46.22	916.104
65.5784	1182	65.5784	1866	65.5784	1809	46.24	932.499
65.6118	1061	65.6118	1891	65.6118	1813	46.26	964.845
65.6452	1114	65.6452	1876	65.6452	1808	46.28	959.119
65.6786	1100	65.6786	1923	65.6786	1836	46.3	959.502
65.712	1126	65.712	1914	65.712	1839	46.32	976.224
65.7455	1107	65.7455	1909	65.7455	1853	46.34	956.853
65.7789	1095	65.7789	1845	65.7789	1768	46.36	957.45
65.8123	1098	65.8123	1865	65.8123	1823	46.38	960.77
65.8457	1054	65.8457	1773	65.8457	1913	46.4	960.996
65.8791	1107	65.8791	1775	65.8791	1861	46.42	962.81
65.9126	1120	65.9126	1833	65.9126	1782	46.44	1004.98
65.946	1084	65.946	1903	65.946	1836	46.46	1035
65.9794	1088	65.9794	1867	65.9794	1757	46.48	1035.49
66.0128	1089	66.0128	1842	66.0128	1787	46.5	1027.26
66.0463	1081	66.0463	1773	66.0463	1726	46.52	1037.95
66.0797	1081	66.0797	1826	66.0797	1745	46.54	1026.82
66.1131	1114	66.1131	1812	66.1131	1809	46.56	1047.8
66.1465	999	66.1465	1862	66.1465	1847	46.58	1076.25
66.18	1036	66.18	1806	66.18	1729	46.6	1056.58
66.2134	1076	66.2134	1783	66.2134	1813	46.62	1053.36
66.2468	1050	66.2468	1830	66.2468	1778	46.64	1045.69
66.2802	1051	66.2802	1818	66.2802	1707	46.66	1033.82
66.3136	988	66.3136	1774	66.3136	1787	46.68	1050.55
66.3471	1097	66.3471	1747	66.3471	1752	46.7	1038.55
66.3805	1066	66.3805	1761	66.3805	1802	46.72	1055.62
66.4139	1077	66.4139	1823	66.4139	1776	46.74	1050.23
66.4473	1098	66.4473	1793	66.4473	1749	46.76	1047.53
66.4808	1069	66.4808	1812	66.4808	1792	46.78	1071.96
66.5142	1079	66.5142	1786	66.5142	1727	46.8	1077.68
66.5476	1027	66.5476	1842	66.5476	1664	46.82	1063.03
66.581	980	66.581	1770	66.581	1720	46.84	1071.23
66.6145	996	66.6145	1760	66.6145	1760	46.86	1079.36
66.6479	1058	66.6479	1789	66.6479	1762	46.88	1085.09
66.6813	1061	66.6813	1815	66.6813	1755	46.9	1104.44
66.7147	1034	66.7147	1783	66.7147	1726	46.92	1129.64
66.7481	1008	66.7481	1785	66.7481	1727	46.94	1143.9
66.7816	1022	66.7816	1709	66.7816	1677	46.96	1113.08
66.815	976	66.815	1785	66.815	1710	46.98	1125.44
66.8484	971	66.8484	1687	66.8484	1756	47	--
66.8818	966	66.8818	1751	66.8818	1652	47.02	1134.05
66.9153	1066	66.9153	1748	66.9153	1733	47.04	1128.02
66.9487	1105	66.9487	1673	66.9487	1644	47.06	1154.86
66.9821	1085	66.9821	1731	66.9821	1754	47.08	1163.48
67.0155	1026	67.0155	1743	67.0155	1712	47.1	1160.54
67.0489	1083	67.0489	1682	67.0489	1741	47.12	1175.33
67.0824	998	67.0824	1709	67.0824	1665	47.14	1185.94
67.1158	1022	67.1158	1800	67.1158	1636	47.16	1182.5
67.1492	1024	67.1492	1687	67.1492	1709	47.18	1205.22
67.1826	1028	67.1826	1756	67.1826	1688	47.2	1186.95
67.216	961	67.216	1728	67.216	1653	47.22	1178.69
67.2495	1003	67.2495	1763	67.2495	1658	47.24	1189.13
67.2829	1021	67.2829	1708	67.2829	1640	47.26	1189.86
67.3163	1005	67.3163	1670	67.3163	1722	47.28	1196.24
67.3497	981	67.3497	1621	67.3497	1694	47.3	1204.57
67.3832	969	67.3832	1689	67.3832	1666	47.32	1213.37
67.4166	992	67.4166	1674	67.4166	1764	47.34	1230.59
67.45	959	67.45	1715	67.45	1723	47.36	1246.14
67.4834	1032	67.4834	1694	67.4834	1688	47.38	1224.41
67.5169	953	67.5169	1670	67.5169	1646	47.4	1211.86
67.5503	998	67.5503	1726	67.5503	1618	47.42	1220.99
67.5837	999	67.5837	1665	67.5837	1692	47.44	1191.78
67.6171	998	67.6171	1737	67.6171	1636	47.46	1164.71
67.6505	997	67.6505	1725	67.6505	1636	47.48	1159.75
67.684	1010	67.684	1689	67.684	1739	47.5	1159.1
67.7174	1026	67.7174	1718	67.7174	1704	47.52	1172.05
67.7508	876	67.7508	1641	67.7508	1698	47.54	1184.81
67.7842	1016	67.7842	1678	67.7842	1636	47.56	1182.01
67.8177	946	67.8177	1686	67.8177	1646	47.58	1191.05
67.8511	982	67.8511	1706	67.8511	1626	47.6	1191.96
67.8845	1025	67.8845	1747	67.8845	1597	47.62	1210.07
67.9179	1019	67.9179	1669	67.9179	1659	47.64	1192.5
67.9514	990	67.9514	1654	67.9514	1613	47.66	1187.04
67.9848	999	67.9848	1680	67.9848	1666	47.68	1198.5
68.0182	1005	68.0182	1666	68.0182	1681	47.7	1193.06
68.0516	959	68.0516	1607	68.0516	1648	47.72	1210.95
68.085	1009	68.085	1712	68.085	1578	47.74	1219.12
68.1185	988	68.1185	1658	68.1185	1630	47.76	1228.22
68.1519	973	68.1519	1691	68.1519	1620	47.78	1231.08
68.1853	962	68.1853	1623	68.1853	1560	47.8	1237.92
68.2187	973	68.2187	1631	68.2187	1624	47.82	1227.59
68.2522	944	68.2522	1676	68.2522	1646	47.84	1228.09
68.2856	996	68.2856	1550	68.2856	1613	47.86	1227.3
68.319	909	68.319	1661	68.319	1569	47.88	1249.5
68.3524	952	68.3524	1618	68.3524	1617	47.9	1267.91
68.3858	1011	68.3858	1624	68.3858	1546	47.92	1280.61
68.4193	1077	68.4193	1644	68.4193	1599	47.94	1300.61
68.4527	958	68.4527	1660	68.4527	1618	47.96	1295.83
68.4861	972	68.4861	1525	68.4861	1628	47.98	1297.47
68.5195	1001	68.5195	1601	68.5195	1603	48	--
68.5529	940	68.5529	1633	68.5529	1653	48.02	1288.44
68.5864	968	68.5864	1638	68.5864	1575	48.04	1276.81
68.6198	976	68.6198	1631	68.6198	1576	48.06	1289.03
68.6532	990	68.6532	1635	68.6532	1601	48.08	1309.64
68.6866	948	68.6866	1640	68.6866	1707	48.1	1318.54
68.7201	969	68.7201	1612	68.7201	1617	48.12	1323.76
68.7535	992	68.7535	1682	68.7535	1613	48.14	1289.97
68.7869	962	68.7869	1658	68.7869	1551	48.16	1278.18
68.8203	924	68.8203	1542	68.8203	1541	48.18	1256.93
68.8538	1007	68.8538	1562	68.8538	1552	48.2	1243.48
68.8872	1000	68.8872	1599	68.8872	1547	48.22	1261.68
68.9206	1032	68.9206	1624	68.9206	1559	48.24	1250.36
68.954	952	68.954	1588	68.954	1565	48.26	1227.16
68.9874	1006	68.9874	1534	68.9874	1648	48.28	1230.07
69.0209	939	69.0209	1594	69.0209	1571	48.3	1233.23
69.0543	927	69.0543	1573	69.0543	1569	48.32	1233.48
69.0877	1005	69.0877	1623	69.0877	1552	48.34	1244.44
69.1211	1000	69.1211	1605	69.1211	1536	48.36	1278.4
69.1546	1001	69.1546	1662	69.1546	1630	48.38	1272.12
69.188	959	69.188	1591	69.188	1665	48.4	1276.91
69.2214	933	69.2214	1608	69.2214	1601	48.42	1300.33
69.2548	934	69.2548	1692	69.2548	1573	48.44	1268.71
69.2883	928	69.2883	1602	69.2883	1594	48.46	1264.6
69.3217	992	69.3217	1616	69.3217	1584	48.48	1258.47
69.3551	921	69.3551	1605	69.3551	1618	48.5	1260.56
69.3885	956	69.3885	1572	69.3885	1673	48.52	1260.56
69.4219	946	69.4219	1570	69.4219	1583	48.54	1303.32
69.4554	971	69.4554	1601	69.4554	1587	48.56	1318.9
69.4888	1012	69.4888	1591	69.4888	1633	48.58	1330.37
69.5222	922	69.5222	1538	69.5222	1596	48.6	1348.7
69.5556	970	69.5556	1612	69.5556	1654	48.62	1333.28
69.5891	950	69.5891	1624	69.5891	1606	48.64	1350.67
69.6225	997	69.6225	1540	69.6225	1571	48.66	1359.74
69.6559	924	69.6559	1593	69.6559	1494	48.68	1400.88
69.6893	939	69.6893	1576	69.6893	1625	48.7	1388.84
69.7227	947	69.7227	1591	69.7227	1548	48.72	1388.01
69.7562	897	69.7562	1582	69.7562	1460	48.74	1397.64
69.7896	963	69.7896	1610	69.7896	1524	48.76	1410.23
69.823	991	69.823	1563	69.823	1584	48.78	1414.89
69.8564	1016	69.8564	1601	69.8564	1658	48.8	1384.88
69.8899	950	69.8899	1544	69.8899	1594	48.82	1420.37
69.9233	924	69.9233	1556	69.9233	1592	48.84	1463.63
69.9567	978	69.9567	1607	69.9567	1534	48.86	1436.67
69.9901	957	69.9901	1448	69.9901	1544	48.88	1435.86
70.0236	987	70.0236	1588	70.0236	1631	48.9	1435.37
70.057	948	70.057	1603	70.057	1584	48.92	1419.36
70.0904	972	70.0904	1586	70.0904	1552	48.94	1439.79
70.1238	1000	70.1238	1546	70.1238	1405	48.96	1438.23
70.1572	917	70.1572	1642	70.1572	1537	48.98	1444.63
70.1907	946	70.1907	1565	70.1907	1512	49	--
70.2241	919	70.2241	1590	70.2241	1563	49.02	1435.99
70.2575	975	70.2575	1608	70.2575	1511	49.04	1455.7
70.2909	961	70.2909	1489	70.2909	1614	49.06	1448.28
70.3243	972	70.3243	1603	70.3243	1556	49.08	1434.86
70.3578	952	70.3578	1599	70.3578	1572	49.1	1433.5
70.3912	947	70.3912	1576	70.3912	1587	49.12	1413.57
70.4246	970	70.4246	1598	70.4246	1617	49.14	1398.65
70.458	944	70.458	1568	70.458	1535	49.16	1398.88
70.4915	932	70.4915	1560	70.4915	1567	49.18	1402.81
70.5249	939	70.5249	1550	70.5249	1573	49.2	1382.79
70.5583	1012	70.5583	1609	70.5583	1560	49.22	1402.27
70.5917	938	70.5917	1522	70.5917	1534	49.24	1402.13
70.6252	960	70.6252	1630	70.6252	1576	49.26	1413.55
70.6586	913	70.6586	1585	70.6586	1586	49.28	1423.89
70.692	1003	70.692	1569	70.692	1508	49.3	1410.53
70.7254	988	70.7254	1573	70.7254	1529	49.32	1462.43
70.7588	946	70.7588	1561	70.7588	1489	49.34	1464.91
70.7923	959	70.7923	1603	70.7923	1625	49.36	1448.96
70.8257	978	70.8257	1529	70.8257	1519	49.38	1469.31
70.8591	954	70.8591	1557	70.8591	1581	49.4	1470.39
70.8925	1006	70.8925	1500	70.8925	1582	49.42	1503.52
70.926	985	70.926	1563	70.926	1574	49.44	1478.79
70.9594	929	70.9594	1525	70.9594	1531	49.46	1482.21
70.9928	971	70.9928	1530	70.9928	1564	49.48	1455.62
71.0262	968	71.0262	1525	71.0262	1590	49.5	1434.53
71.0596	969	71.0596	1571	71.0596	1583	49.52	1421.37
71.0931	946	71.0931	1602	71.0931	1499	49.54	1403.84
71.1265	936	71.1265	1558	71.1265	1582	49.56	1398.63
71.1599	934	71.1599	1556	71.1599	1569	49.58	1392.8
71.1933	953	71.1933	1504	71.1933	1597	49.6	1395.42
71.2268	915	71.2268	1506	71.2268	1612	49.62	1394.43
71.2602	938	71.2602	1593	71.2602	1557	49.64	1435.92
71.2936	1006	71.2936	1573	71.2936	1582	49.66	1428.61
71.327	969	71.327	1584	71.327	1605	49.68	1423.94
71.3605	986	71.3605	1546	71.3605	1523	49.7	1446.38
71.3939	967	71.3939	1558	71.3939	1628	49.72	1460.9
71.4273	940	71.4273	1509	71.4273	1608	49.74	1485.67
71.4607	953	71.4607	1554	71.4607	1584	49.76	1463.87
71.4941	1001	71.4941	1526	71.4941	1536	49.78	1463.77
71.5276	1017	71.5276	1560	71.5276	1513	49.8	1471.79
71.561	957	71.561	1649	71.561	1574	49.82	1470.26
71.5944	951	71.5944	1664	71.5944	1571	49.84	1471.66
71.6278	950	71.6278	1538	71.6278	1539	49.86	1487.78
71.6612	937	71.6612	1507	71.6612	1592	49.88	1476.95
71.6947	944	71.6947	1550	71.6947	1571	49.9	1467.18
71.7281	942	71.7281	1552	71.7281	1440	49.92	1410.46
[truncated: 1,504 more rows]

## Sheet: Fig. 2f
Oxygen K-edge XAS of the HZO NWs and HZO NPs
Photon energy (eV)	Absorption (arb. units)	Absorption (arb. units)
525	-0.01023	0.02934
525.5	0.01253	0.02597
526	0.01241	0.02044
526.5	0.01281	0.0102
527	0.01155	0.000875011
527.5	0.0084	-0.000479362
528	0.00101	-0.00561
528.5	-0.00473	-0.00954
529	-0.01004	-0.01153
529.5	-0.01166	-0.01476
530	-0.0129	-0.01614
530.5	-0.01704	-0.02256
531	-0.01062	-0.03147
531.5	-0.01434	-0.01548
532	-0.01327	-0.01955
532.2	-0.00935	-0.01335
532.4	-0.00631	-0.01612
532.6	0.000937846	-0.0137
532.8	0.0058	-0.01231
533	0.00373	-0.00979
533.2	0.00885	-0.0108
533.4	0.00817	-7.98991e-05
533.6	0.00644	0.01293
533.8	0.00911	-0.00163
534	0.00392	0.0056
534.2	-0.00196	0.00592
534.4	-0.0023	0.00214
534.6	-0.00357	0.0087
534.8	0.00386	0.02799
535	0.01882	0.07481
535.2	0.03875	0.10286
535.4	0.09978	0.16572
535.6	0.11735	0.2537
535.8	0.21814	0.34754
536	0.26285	0.42027
536.2	0.29011	0.42187
536.4	0.29158	0.40261
536.6	0.30887	0.39084
536.8	0.31914	0.37632
537	0.35518	0.38547
537.2	0.39664	0.41236
537.4	0.42001	0.41469
537.6	0.42992	0.43695
537.8	0.42905	0.44691
538	0.39245	0.45079
538.2	0.36123	0.45333
538.4	0.36046	0.47181
538.6	0.36959	0.48914
538.8	0.37447	0.49318
539	0.39517	0.50048
539.2	0.40985	0.49887
539.4	0.42105	0.53691
539.6	0.43801	0.53539
539.8	0.46172	0.54426
540	0.47559	0.55027
540.5	0.51232	0.59267
541	0.54378	0.62464
541.5	0.57659	0.65068
542	0.625	0.67563
542.5	0.66991	0.72138
543	0.71653	0.74981
543.5	0.73045	0.79364
544	0.74855	0.80563
544.5	0.75693	0.84786
545	0.79926	0.88233
545.5	0.84257	0.91222
546	0.90704	0.95885
546.5	0.93332	0.97914
547	0.95372	1.00766
547.5	0.97238	1.02023
548	0.98428	1.02549
548.5	1.00457	1.04361
549	0.99934	1.02705
549.5	0.99895	1.03605
550	1.00825	1.01978
550.5	1.01216	1.00599
551	0.99991	0.99972
551.5	1.00134	1.00204
552	1.01252	0.99476
552.5	0.99472	1.01334
553	0.99485	0.99964
553.5	0.98919	0.97352
554	0.99891	0.98602
554.5	0.99789	1.0077
555	1.01068	1.01728

## Sheet: Fig. 2i
Piezoresponsive phase curve and amplitude curve of HZO NWs
Voltage (V)	Amplitude (pm)	Phase (degree)
0.38339	3.88452e-11	--
0.78275	2.83109e-11	--
1.18211	1.58014e-11	--
1.58147	1.87992e-11	--
1.98083	2.53831e-11	--
2.38019	3.55532e-11	--
2.77955	4.82027e-11	--
3.17891	5.98157e-11	--
3.57827	6.64276e-11	--
3.97764	7.58132e-11	--
4.377	7.99457e-11	--
4.77636	8.25792e-11	--
5.17572	8.95694e-11	--
5.57508	9.23571e-11	--
5.97444	9.81985e-11	--
6.3738	1.00286e-10	--
6.77316	1.01771e-10	--
7.17252	1.02723e-10	--
7.57188	1.08677e-10	--
7.97125	1.06253e-10	--
8.37061	1.12543e-10	--
8.76997	1.16087e-10	--
9.16933	1.1704e-10	--
9.56869	1.20388e-10	--
9.96805	1.16521e-10	--
9.63259	1.22181e-10	--
9.23323	1.18343e-10	--
8.83387	1.23372e-10	--
8.4345	1.19183e-10	--
8.03514	1.21803e-10	--
7.63578	1.15933e-10	--
7.23642	1.11492e-10	--
6.83706	1.10694e-10	--
6.4377	1.04824e-10	--
6.03834	1.10386e-10	--
5.63898	1.1103e-10	--
5.23962	1.03045e-10	--
4.84026	1.05679e-10	--
4.44089	1.03312e-10	--
4.04153	1.00762e-10	--
3.64217	9.51587e-11	--
3.24281	8.81546e-11	--
2.84345	8.32096e-11	--
2.44409	7.67798e-11	--
2.04473	6.91592e-11	--
1.64537	6.703e-11	--
1.24601	5.59914e-11	--
0.84665	5.11165e-11	--
0.44728	4.25574e-11	--
0.04792	4.01339e-11	--
-0.35144	3.01039e-11	--
-0.7508	1.60816e-11	--
-1.15016	1.1711e-11	--
-1.54952	1.80568e-11	--
-1.94888	3.10005e-11	--
-2.34824	4.51769e-11	--
-2.7476	5.17889e-11	--
-3.14697	6.29115e-11	--
-3.54633	6.95234e-11	--
-3.94569	7.74802e-11	--
-4.34505	8.80145e-11	--
-4.74441	9.41221e-11	--
-5.14377	1.01014e-10	--
-5.54313	1.04376e-10	--
-5.94249	1.15149e-10	--
-6.34185	1.13832e-10	--
-6.74121	1.18987e-10	--
-7.14057	1.21228e-10	--
-7.53994	1.25305e-10	--
-7.9393	1.29465e-10	--
-8.33866	1.28625e-10	--
-8.73802	1.35867e-10	--
-9.13738	1.36974e-10	--
-9.53674	1.41106e-10	--
-9.9361	1.42535e-10	-134.914
-9.66454	1.38739e-10	-134.331
-9.26518	1.34718e-10	-135.798
-8.86582	1.39159e-10	-135.481
-8.46645	1.28302e-10	-136.627
-8.06709	1.34284e-10	-134.943
-7.66773	1.30894e-10	-135.025
-7.26837	1.29885e-10	-135.199
-6.86901	1.30796e-10	-134.024
-6.46965	1.29815e-10	-135.722
-6.07029	1.23554e-10	-134.562
-5.67093	1.20332e-10	-135.684
-5.27157	1.23344e-10	-135.823
-4.8722	1.17054e-10	-134.856
-4.47284	1.15457e-10	-135.748
-4.07348	1.08116e-10	-135.373
-3.67412	1.08901e-10	-134.114
-3.27476	1.0418e-10	-135.693
-2.8754	1.02051e-10	-134.271
-2.47604	9.23991e-11	-136.851
-2.07668	8.92332e-11	-134.829
-1.67732	8.70899e-11	-135.401
-1.27796	7.22131e-11	-134.794
-0.8786	6.78284e-11	-135.033
-0.47923	6.45505e-11	-134.96
-0.07987	5.7014e-11	-134.879
0.31949	4.01339e-11	-132.002
0.71885		-120.922
1.11821		-79.1333
1.51757		19.8143
1.91693		37.8964
2.31629		38.8406
2.71565		37.9474
3.11502		38.5359
3.51438		39.745
3.91374		39.4706
4.3131		40.85
4.71246		39.6371
5.11182		40.242
5.51118		40.6128
5.91054		39.647
6.3099		39.9184
6.70927		40.1682
7.10863		40.1071
7.50799		40.3191
7.90735		40.8036
8.30671		39.7929
8.70607		39.9525
9.10543		40.5425
9.50479		40.3431
9.90415		40.0033
9.69649		40.5755
9.29712		40.7389
8.89776		41.2778
8.4984		40.7888
8.09904		41.0076
7.69968		40.6638
7.30032		40.9883
6.90096		39.2741
6.5016		39.963
6.10224		41.3291
5.70288		39.7419
5.30351		40.6916
4.90415		40.3766
4.50479		40.1526
4.10543		39.7233
3.70607		40.1988
3.30671		40.4045
2.90735		38.2504
2.50799		38.7595
2.10863		38.8214
1.70927		40.5042
1.3099		37.8057
0.91054		34.0623
0.51118		38.2247
0.11182		34.8663
-0.28754		29.8455
-0.6869		30.3383
-1.08626		-31.9835
-1.48562		-100.201
-1.88498		-127.718
-2.28435		-128.008
-2.68371		-132.136
-3.08307		-131.133
-3.48243		-133.213
-3.88179		-134.619
-4.28115		-135.779
-4.68051		-134.296
-5.07987		-135.861
-5.47923		-135.3
-5.87859		-134.965
-6.27796		-136.792
-6.67732		-135.677
-7.07668		-137.175
-7.47604		-138.357
-7.8754		-136.71
-8.27476		-137.025
-8.67412		-136.497
-9.07348		-137.5
-9.47284		-136.169

## Sheet: Fig. 3a
UV-vis diffuse reflectance spectrum of THZO NWs
Wavelength (nm)	Absorbance (arb. units)
200	0.465
200.5	0.465
201	0.466
201.5	0.466
202	0.468
202.5	0.469
203	0.472
203.5	0.476
204	0.477
204.5	0.477
205	0.477
205.5	0.475
206	0.473
206.5	0.475
207	0.472
207.5	0.473
208	0.475
208.5	0.476
209	0.48
209.5	0.48
210	0.48
210.5	0.478
211	0.477
211.5	0.477
212	0.477
212.5	0.479
213	0.478
213.5	0.478
214	0.479
214.5	0.48
215	0.482
215.5	0.482
216	0.483
216.5	0.482
217	0.482
217.5	0.482
218	0.483
218.5	0.483
219	0.484
219.5	0.485
220	0.485
220.5	0.487
221	0.489
221.5	0.49
222	0.492
222.5	0.493
223	0.494
223.5	0.494
224	0.495
224.5	0.495
225	0.496
225.5	0.497
226	0.497
226.5	0.499
227	0.499
227.5	0.501
228	0.502
228.5	0.502
229	0.503
229.5	0.503
230	0.504
230.5	0.506
231	0.507
231.5	0.508
232	0.508
232.5	0.508
233	0.509
233.5	0.508
234	0.509
234.5	0.508
235	0.509
235.5	0.509
236	0.51
236.5	0.51
237	0.51
237.5	0.511
238	0.511
238.5	0.512
239	0.512
239.5	0.513
240	0.513
240.5	0.513
241	0.514
241.5	0.514
242	0.514
242.5	0.513
243	0.512
243.5	0.512
244	0.512
244.5	0.512
245	0.512
245.5	0.512
246	0.512
246.5	0.51
247	0.509
247.5	0.508
248	0.507
248.5	0.505
249	0.503
249.5	0.5
250	0.498
250.5	0.495
251	0.494
251.5	0.493
252	0.493
252.5	0.492
253	0.49
253.5	0.489
254	0.487
254.5	0.485
255	0.483
255.5	0.482
256	0.481
256.5	0.479
257	0.477
257.5	0.476
258	0.474
258.5	0.473
259	0.473
259.5	0.473
260	0.473
260.5	0.473
261	0.473
261.5	0.472
262	0.471
262.5	0.471
263	0.471
263.5	0.47
264	0.471
264.5	0.472
265	0.472
265.5	0.472
266	0.473
266.5	0.473
267	0.474
267.5	0.473
268	0.473
268.5	0.473
269	0.473
269.5	0.473
270	0.474
270.5	0.475
271	0.476
271.5	0.477
272	0.478
272.5	0.479
273	0.479
273.5	0.48
274	0.48
274.5	0.481
275	0.482
275.5	0.483
276	0.483
276.5	0.483
277	0.484
277.5	0.484
278	0.484
278.5	0.484
279	0.484
279.5	0.485
280	0.486
280.5	0.487
281	0.488
281.5	0.489
282	0.489
282.5	0.489
283	0.489
283.5	0.49
284	0.491
284.5	0.491
285	0.491
285.5	0.49
286	0.491
286.5	0.49
287	0.491
287.5	0.492
288	0.492
288.5	0.492
289	0.492
289.5	0.492
290	0.491
290.5	0.492
291	0.491
291.5	0.491
292	0.491
292.5	0.49
293	0.49
293.5	0.49
294	0.489
294.5	0.488
295	0.487
295.5	0.487
296	0.487
296.5	0.487
297	0.486
297.5	0.486
298	0.485
298.5	0.485
299	0.484
299.5	0.484
300	0.482
300.5	0.482
301	0.482
301.5	0.481
302	0.481
302.5	0.481
303	0.48
303.5	0.48
304	0.48
304.5	0.48
305	0.478
305.5	0.479
306	0.479
306.5	0.479
307	0.481
307.5	0.48
308	0.479
308.5	0.479
309	0.478
309.5	0.478
310	0.478
310.5	0.477
311	0.476
311.5	0.475
312	0.474
312.5	0.475
313	0.474
313.5	0.474
314	0.473
314.5	0.472
315	0.471
315.5	0.469
316	0.469
316.5	0.468
317	0.467
317.5	0.467
318	0.466
318.5	0.465
319	0.465
319.5	0.463
320	0.463
320.5	0.462
321	0.461
321.5	0.461
322	0.46
322.5	0.46
323	0.459
323.5	0.459
324	0.457
324.5	0.456
325	0.455
325.5	0.453
326	0.452
326.5	0.451
327	0.45
327.5	0.449
328	0.448
328.5	0.447
329	0.444
329.5	0.443
330	0.441
330.5	0.44
331	0.44
331.5	0.439
332	0.437
332.5	0.436
333	0.434
333.5	0.432
334	0.431
334.5	0.43
335	0.428
335.5	0.427
336	0.427
336.5	0.426
337	0.425
337.5	0.425
338	0.423
338.5	0.421
339	0.42
339.5	0.418
340	0.417
340.5	0.415
341	0.413
341.5	0.412
342	0.41
342.5	0.41
343	0.41
343.5	0.408
344	0.407
344.5	0.406
345	0.405
345.5	0.404
346	0.403
346.5	0.403
347	0.401
347.5	0.4
348	0.398
348.5	0.396
349	0.396
349.5	0.394
350	0.393
350.5	0.391
351	0.39
351.5	0.39
352	0.389
352.5	0.389
353	0.389
353.5	0.389
354	0.389
354.5	0.387
355	0.386
355.5	0.385
356	0.383
356.5	0.382
357	0.381
357.5	0.382
358	0.382
358.5	0.382
359	0.38
359.5	0.378
360	0.376
360.5	0.375
361	0.375
361.5	0.374
362	0.374
362.5	0.372
363	0.37
363.5	0.37
364	0.366
364.5	0.364
365	0.36
365.5	0.356
366	0.356
366.5	0.356
367	0.355
367.5	0.355
368	0.354
368.5	0.353
369	0.352
369.5	0.351
370	0.35
370.5	0.349
371	0.348
371.5	0.347
372	0.346
372.5	0.345
373	0.345
373.5	0.345
374	0.344
374.5	0.343
375	0.341
375.5	0.339
376	0.338
376.5	0.336
377	0.335
377.5	0.334
378	0.332
378.5	0.332
379	0.331
379.5	0.329
380	0.327
380.5	0.326
381	0.325
381.5	0.324
382	0.322
382.5	0.321
383	0.32
383.5	0.318
384	0.317
384.5	0.316
385	0.315
385.5	0.313
386	0.311
386.5	0.31
387	0.308
387.5	0.306
388	0.304
388.5	0.302
389	0.301
389.5	0.298
390	0.294
390.5	0.29
391	0.286
391.5	0.283
392	0.282
392.5	0.281
393	0.279
393.5	0.278
394	0.277
394.5	0.275
395	0.274
395.5	0.272
396	0.271
396.5	0.27
397	0.268
397.5	0.268
398	0.266
398.5	0.265
399	0.264
399.5	0.262
400	0.261
400.5	0.259
401	0.258
401.5	0.257
402	0.256
402.5	0.255
403	0.254
403.5	0.252
404	0.251
404.5	0.25
405	0.249
405.5	0.248
406	0.247
406.5	0.246
407	0.245
407.5	0.245
408	0.244
408.5	0.243
409	0.242
409.5	0.24
410	0.239
410.5	0.238
411	0.238
411.5	0.237
412	0.236
412.5	0.235
413	0.234
413.5	0.233
414	0.232
414.5	0.231
415	0.23
415.5	0.23
416	0.229
416.5	0.228
417	0.227
417.5	0.226
418	0.225
418.5	0.224
419	0.224
419.5	0.223
420	0.222
420.5	0.222
421	0.221
421.5	0.22
422	0.22
422.5	0.219
423	0.217
423.5	0.217
424	0.216
424.5	0.215
425	0.214
425.5	0.213
426	0.213
426.5	0.212
427	0.211
427.5	0.21
428	0.21
428.5	0.209
429	0.208
429.5	0.207
430	0.207
430.5	0.206
431	0.205
431.5	0.204
432	0.203
432.5	0.203
433	0.202
433.5	0.201
434	0.2
434.5	0.2
435	0.199
435.5	0.198
436	0.198
436.5	0.197
437	0.196
437.5	0.195
438	0.194
438.5	0.193
439	0.192
439.5	0.191
440	0.191
440.5	0.19
441	0.189
441.5	0.188
442	0.187
442.5	0.186
443	0.185
443.5	0.185
444	0.184
444.5	0.183
445	0.183
445.5	0.182
446	0.182
446.5	0.181
447	0.18
447.5	0.179
448	0.178
448.5	0.178
449	0.177
449.5	0.176
450	0.176
450.5	0.176
451	0.175
451.5	0.175
452	0.174
452.5	0.173
453	0.173
453.5	0.172
454	0.171
454.5	0.17
455	0.17
455.5	0.169
456	0.168
456.5	0.168
457	0.167
457.5	0.167
458	0.166
458.5	0.166
459	0.165
459.5	0.164
460	0.163
460.5	0.162
461	0.161
461.5	0.161
462	0.16
462.5	0.16
463	0.159
463.5	0.159
464	0.158
464.5	0.157
465	0.157
465.5	0.156
466	0.156
466.5	0.155
467	0.155
467.5	0.154
468	0.153
468.5	0.153
469	0.152
469.5	0.151
470	0.151
470.5	0.151
471	0.15
471.5	0.149
472	0.149
472.5	0.148
473	0.147
473.5	0.146
474	0.146
474.5	0.145
475	0.145
475.5	0.144
476	0.143
476.5	0.143
477	0.142
477.5	0.141
478	0.141
478.5	0.14
479	0.14
479.5	0.139
480	0.139
480.5	0.138
481	0.137
481.5	0.137
482	0.136
482.5	0.136
483	0.135
483.5	0.135
484	0.134
484.5	0.133
485	0.133
485.5	0.132
486	0.132
486.5	0.131
487	0.131
487.5	0.13
488	0.13
488.5	0.129
489	0.129
489.5	0.128
490	0.128
490.5	0.127
491	0.126
491.5	0.126
492	0.125
492.5	0.124
493	0.123
493.5	0.123
494	0.122
494.5	0.122
495	0.121
495.5	0.12
496	0.12
496.5	0.119
497	0.119
497.5	0.118
498	0.118
498.5	0.117
499	0.117
499.5	0.116
500	0.116
500.5	0.115
501	0.115
501.5	0.114
502	0.114
502.5	0.113
503	0.113
503.5	0.113
504	0.112
504.5	0.112
505	0.111
505.5	0.111
506	0.11
506.5	0.11
507	0.11
507.5	0.109
508	0.109
508.5	0.108
509	0.108
509.5	0.107
510	0.107
510.5	0.106
511	0.106
511.5	0.105
512	0.105
512.5	0.104
513	0.104
513.5	0.103
514	0.103
514.5	0.102
515	0.102
515.5	0.102
516	0.101
516.5	0.101
517	0.1
517.5	0.1
518	0.1
518.5	0.099
519	0.098
519.5	0.098
520	0.097
520.5	0.096
521	0.096
521.5	0.096
522	0.095
522.5	0.095
523	0.094
523.5	0.094
524	0.094
524.5	0.093
525	0.093
525.5	0.092
526	0.092
526.5	0.092
527	0.091
527.5	0.091
528	0.09
528.5	0.09
529	0.09
529.5	0.089
530	0.089
530.5	0.088
531	0.088
531.5	0.087
532	0.087
532.5	0.086
533	0.086
533.5	0.086
534	0.085
534.5	0.085
535	0.084
535.5	0.084
536	0.084
536.5	0.084
537	0.084
537.5	0.083
538	0.083
538.5	0.082
539	0.082
539.5	0.082
540	0.082
540.5	0.081
541	0.081
541.5	0.08
542	0.08
542.5	0.079
543	0.079
543.5	0.079
544	0.078
544.5	0.078
545	0.078
545.5	0.077
546	0.077
546.5	0.076
547	0.076
547.5	0.076
548	0.075
548.5	0.075
549	0.074
549.5	0.074
550	0.074
550.5	0.073
551	0.073
551.5	0.073
552	0.072
552.5	0.072
553	0.072
553.5	0.071
554	0.071
554.5	0.07
555	0.07
555.5	0.07
556	0.069
556.5	0.069
557	0.069
557.5	0.068
558	0.068
558.5	0.068
559	0.067
559.5	0.067
560	0.067
560.5	0.067
561	0.066
561.5	0.066
562	0.066
562.5	0.065
563	0.065
563.5	0.065
564	0.064
564.5	0.064
565	0.063
565.5	0.063
566	0.063
566.5	0.063
567	0.062
567.5	0.062
568	0.062
568.5	0.061
569	0.061
569.5	0.061
570	0.06
570.5	0.06
571	0.06
571.5	0.06
572	0.06
572.5	0.059
573	0.059
573.5	0.059
574	0.058
574.5	0.058
575	0.057
575.5	0.057
576	0.057
576.5	0.057
577	0.056
577.5	0.056
578	0.056
578.5	0.056
579	0.056
579.5	0.055
580	0.055
580.5	0.055
581	0.054
581.5	0.054
582	0.054
582.5	0.054
583	0.053
583.5	0.053
584	0.053
584.5	0.052
585	0.052
585.5	0.052
586	0.051
586.5	0.051
587	0.051
587.5	0.051
588	0.051
588.5	0.05
589	0.05
589.5	0.05
590	0.049
590.5	0.049
591	0.049
591.5	0.049
592	0.049
592.5	0.048
593	0.048
593.5	0.048
594	0.048
594.5	0.048
595	0.047
595.5	0.047
596	0.047
596.5	0.047
597	0.047
597.5	0.046
598	0.046
598.5	0.046
599	0.045
599.5	0.045
600	0.045
600.5	0.045
601	0.045
601.5	0.045
602	0.044
602.5	0.044
603	0.044
603.5	0.044
604	0.043
604.5	0.043
605	0.043
605.5	0.043
606	0.042
606.5	0.042
607	0.042
607.5	0.042
608	0.041
608.5	0.041
609	0.041
609.5	0.041
610	0.041
610.5	0.041
611	0.041
611.5	0.04
612	0.04
612.5	0.04
613	0.04
613.5	0.04
614	0.039
614.5	0.039
615	0.039
615.5	0.039
616	0.039
616.5	0.038
617	0.038
617.5	0.038
618	0.038
618.5	0.038
619	0.038
619.5	0.038
620	0.037
620.5	0.037
621	0.037
621.5	0.036
622	0.036
622.5	0.036
623	0.036
623.5	0.035
624	0.035
624.5	0.035
625	0.035
625.5	0.035
626	0.035
626.5	0.034
627	0.034
627.5	0.034
628	0.034
628.5	0.034
629	0.034
629.5	0.034
630	0.034
630.5	0.034
631	0.033
631.5	0.033
632	0.033
632.5	0.033
633	0.033
633.5	0.032
634	0.032
634.5	0.032
635	0.031
635.5	0.031
636	0.031
636.5	0.031
637	0.031
637.5	0.031
638	0.031
638.5	0.031
639	0.031
639.5	0.031
640	0.03
640.5	0.03
641	0.03
641.5	0.03
642	0.03
642.5	0.03
643	0.029
643.5	0.029
644	0.029
644.5	0.029
645	0.029
645.5	0.028
646	0.028
646.5	0.028
647	0.028
647.5	0.028
648	0.027
648.5	0.027
649	0.027
649.5	0.027
650	0.027
650.5	0.027
651	0.027
651.5	0.027
652	0.027
652.5	0.026
653	0.026
653.5	0.026
654	0.026
654.5	0.026
655	0.026
655.5	0.025
656	0.025
656.5	0.025
657	0.025
657.5	0.025
658	0.025
658.5	0.025
659	0.024
659.5	0.024
660	0.024
660.5	0.024
661	0.024
661.5	0.024
662	0.024
662.5	0.024
663	0.024
663.5	0.024
664	0.023
664.5	0.023
665	0.023
665.5	0.023
666	0.022
666.5	0.022
667	0.022
667.5	0.022
668	0.022
668.5	0.022
669	0.022
669.5	0.022
670	0.022
670.5	0.022
671	0.022
671.5	0.022
672	0.022
672.5	0.022
673	0.021
673.5	0.021
674	0.021
674.5	0.021
675	0.021
675.5	0.021
676	0.021
676.5	0.02
677	0.02
677.5	0.02
678	0.02
678.5	0.02
679	0.02
679.5	0.02
680	0.019
680.5	0.019
681	0.019
681.5	0.019
682	0.019
682.5	0.019
683	0.019
683.5	0.019
684	0.018
684.5	0.018
685	0.018
685.5	0.018
686	0.018
686.5	0.018
687	0.018
687.5	0.018
688	0.018
688.5	0.018
689	0.018
689.5	0.018
690	0.017
690.5	0.017
691	0.017
691.5	0.017
692	0.017
692.5	0.016
693	0.017
693.5	0.017
694	0.017
694.5	0.017
695	0.017
695.5	0.017
696	0.017
696.5	0.016
697	0.016
697.5	0.016
698	0.016
698.5	0.016
699	0.015
699.5	0.015
700	0.015
700.5	0.015
701	0.015
701.5	0.015
702	0.015
702.5	0.015
703	0.015
703.5	0.015
704	0.015
704.5	0.015
705	0.015
705.5	0.015
706	0.015
706.5	0.014
707	0.014
707.5	0.014
708	0.014
708.5	0.014
709	0.014
709.5	0.014
710	0.014
710.5	0.014
711	0.013
711.5	0.013
712	0.013
712.5	0.013
713	0.013
713.5	0.013
714	0.013
714.5	0.013
715	0.013
715.5	0.013
716	0.013
716.5	0.013
717	0.013
717.5	0.013
718	0.012
718.5	0.012
719	0.012
719.5	0.012
720	0.012
720.5	0.012
721	0.011
721.5	0.011
722	0.011
722.5	0.011
723	0.011
723.5	0.012
724	0.011
724.5	0.011
725	0.011
725.5	0.011
726	0.011
726.5	0.011
727	0.011
727.5	0.011
728	0.011
728.5	0.011
729	0.011
729.5	0.011
730	0.011
730.5	0.011
731	0.011
731.5	0.011
732	0.011
732.5	0.011
733	0.011
733.5	0.011
734	0.01
734.5	0.01
735	0.01
735.5	0.01
736	0.01
736.5	0.01
737	0.01
737.5	0.01
738	0.01
738.5	0.01
739	0.01
739.5	0.009
740	0.009
740.5	0.009
741	0.009
741.5	0.009
742	0.009
742.5	0.009
743	0.009
743.5	0.009
744	0.009
744.5	0.009
745	0.009
745.5	0.009
746	0.008
746.5	0.008
747	0.008
747.5	0.008
748	0.009
748.5	0.009
749	0.009
749.5	0.009
750	0.009
750.5	0.009
751	0.009
751.5	0.008
752	0.008
752.5	0.008
753	0.008
753.5	0.008
754	0.008
754.5	0.008
755	0.008
755.5	0.008
756	0.008
756.5	0.008
757	0.008
757.5	0.008
758	0.008
758.5	0.008
759	0.008
759.5	0.008
760	0.008
760.5	0.008
761	0.008
761.5	0.008
762	0.008
762.5	0.007
763	0.007
763.5	0.007
764	0.007
764.5	0.007
765	0.007
765.5	0.007
766	0.006
766.5	0.007
767	0.007
767.5	0.007
768	0.007
768.5	0.007
769	0.007
769.5	0.007
770	0.006
770.5	0.006
771	0.006
771.5	0.006
772	0.006
772.5	0.006
773	0.006
773.5	0.006
774	0.006
774.5	0.006
775	0.006
775.5	0.006
776	0.006
776.5	0.006
777	0.005
777.5	0.005
778	0.005
778.5	0.005
779	0.005
779.5	0.005
780	0.005
780.5	0.005
781	0.005
781.5	0.005
782	0.006
782.5	0.006
783	0.006
783.5	0.006
784	0.005
784.5	0.005
785	0.005
785.5	0.005
786	0.004
786.5	0.004
787	0.004
787.5	0.004
788	0.004
788.5	0.004
789	0.004
789.5	0.004
790	0.004
790.5	0.004
791	0.004
791.5	0.003
792	0.003
792.5	0.003
793	0.003
793.5	0.003
794	0.003
794.5	0.003
795	0.003
795.5	0.004
796	0.004
796.5	0.004
797	0.004
797.5	0.004
798	0.003
798.5	0.003
799	0.003
799.5	0.003
800	0.003

## Sheet: Fig. 3b
The bandgap determined using Kubelka–Munk equation
Energy (eV)	(Ahv)2 (eV)2
6.2	8.31169
6.18454	8.27029
6.16915	8.26462
6.15385	8.22366
6.13861	8.25339
6.12346	8.24782
6.10837	8.31257
6.09337	8.41257
6.07843	8.40659
6.06357	8.36553
6.04878	8.32477
6.03406	8.21499
6.01942	8.10646
6.00484	8.13562
5.99034	7.99441
5.9759	7.98968
5.96154	8.0187
5.94724	8.01392
5.93301	8.11023
5.91885	8.07157
5.90476	8.03318
5.89074	7.92857
5.87678	7.85806
5.86288	7.82095
5.84906	7.7841
5.83529	7.81262
5.8216	7.74355
5.80796	7.70732
5.79439	7.70348
5.78089	7.69965
5.76744	7.72788
5.75406	7.69206
5.74074	7.6883
5.72748	7.62117
5.71429	7.58609
5.70115	7.55125
5.68807	7.54787
5.67506	7.51337
5.6621	7.5101
5.6492	7.50685
5.63636	7.47277
5.62358	7.50039
5.61086	7.52795
5.59819	7.52468
5.58559	7.5521
5.57303	7.54879
5.56054	7.54549
5.5481	7.51177
5.53571	7.50858
5.52339	7.47517
5.51111	7.47208
5.49889	7.46901
5.48673	7.436
5.47461	7.46291
5.46256	7.43007
5.45055	7.45686
5.4386	7.45386
5.4267	7.42127
5.41485	7.41837
5.40305	7.38608
5.3913	7.38327
5.37961	7.40973
5.36797	7.40688
5.35637	7.40404
5.34483	7.37216
5.33333	7.34049
5.32189	7.33782
5.31049	7.27775
5.29915	7.27524
5.28785	7.21581
5.2766	7.21345
5.26539	7.18286
5.25424	7.18058
5.24313	7.15025
5.23207	7.12012
5.22105	7.118
5.21008	7.08812
5.19916	7.08609
5.18828	7.05647
5.17745	7.05451
5.16667	7.02515
5.15593	6.99597
5.14523	6.99416
5.13458	6.96523
5.12397	6.93648
5.1134	6.88105
5.10288	6.82607
5.0924	6.79807
5.08197	6.77023
5.07157	6.74257
5.06122	6.71508
5.05092	6.68775
5.04065	6.6606
5.03043	6.58188
5.02024	6.52958
5.0101	6.47769
5	6.42623
4.98994	6.34999
4.97992	6.27452
4.96994	6.17508
4.96	6.1013
4.9501	6.00397
4.94024	5.95593
4.93042	5.90828
4.92063	5.88486
4.91089	5.83782
4.90119	5.76759
4.89152	5.72144
4.88189	5.65241
4.8723	5.58408
4.86275	5.51642
4.85323	5.47212
4.84375	5.42817
4.83431	5.36216
4.8249	5.2968
4.81553	5.25415
4.8062	5.18992
4.79691	5.14807
4.78764	5.12821
4.77842	5.10847
4.76923	5.08884
4.76008	5.06933
4.75096	5.04992
4.74187	5.00938
4.73282	4.96916
4.72381	4.95024
4.71483	4.93144
4.70588	4.8919
4.69697	4.89415
4.68809	4.89639
4.67925	4.87793
4.67043	4.85958
4.66165	4.86186
4.65291	4.84363
4.64419	4.84593
4.63551	4.80749
4.62687	4.78956
4.61825	4.77174
4.60967	4.75402
4.60111	4.7364
4.59259	4.73885
4.5841	4.74128
4.57565	4.74372
4.56722	4.74614
4.55882	4.74855
4.55046	4.75096
4.54212	4.73357
4.53382	4.73599
4.52555	4.71873
4.5173	4.72116
4.50909	4.72359
4.50091	4.72601
4.49275	4.7089
4.48463	4.69189
4.47653	4.69434
4.46847	4.67744
4.46043	4.66063
4.45242	4.64391
4.44444	4.62728
4.43649	4.62981
4.42857	4.63233
4.42068	4.63485
4.41281	4.63736
4.40497	4.63985
4.39716	4.62341
4.38938	4.60706
4.38163	4.5908
4.3739	4.59335
4.3662	4.59589
4.35852	4.57975
4.35088	4.5637
4.34326	4.52922
4.33566	4.53184
4.3281	4.49766
4.32056	4.50031
4.31304	4.50296
4.30556	4.48734
4.29809	4.4718
4.29066	4.45634
4.28325	4.44096
4.27586	4.40768
4.2685	4.41043
4.26117	4.37744
4.25386	4.36244
4.24658	4.34751
4.23932	4.31503
4.23208	4.30032
4.22487	4.28568
4.21769	4.2537
4.21053	4.22194
4.20339	4.19042
4.19628	4.17625
4.18919	4.16215
4.18212	4.14813
4.17508	4.11721
4.16807	4.10338
4.16107	4.07281
4.1541	4.05918
4.14716	4.02895
4.14023	4.01551
4.13333	3.96913
4.12646	3.95593
4.1196	3.9428
4.11277	3.91344
4.10596	3.90049
4.09917	3.88761
4.09241	3.8587
4.08567	3.84599
4.07895	3.83335
4.07225	3.82077
4.06557	3.77659
4.05892	3.78
4.05229	3.76766
4.04568	3.75538
4.03909	3.77448
4.03252	3.74659
4.02597	3.71889
4.01945	3.70684
4.01294	3.67944
4.00646	3.66757
4	3.65574
3.99356	3.62875
3.98714	3.60194
3.98074	3.57532
3.97436	3.54888
3.968	3.55247
3.96166	3.52624
3.95534	3.515
3.94904	3.48904
3.94277	3.46327
3.93651	3.43767
3.93027	3.39774
3.92405	3.387
3.91785	3.36192
3.91167	3.33702
3.90551	3.32652
3.89937	3.30188
3.89325	3.27741
3.88715	3.26714
3.88106	3.22897
3.875	3.21888
3.86895	3.195
3.86293	3.17128
3.85692	3.16143
3.85093	3.13796
3.84496	3.12824
3.83901	3.10501
3.83308	3.09542
3.82716	3.05904
3.82126	3.03629
3.81538	3.0137
3.80952	2.97809
3.80368	2.95587
3.79786	2.9338
3.79205	2.91188
3.78626	2.8901
3.78049	2.86848
3.77473	2.847
3.769	2.80038
3.76328	2.77933
3.75758	2.74595
3.75189	2.72525
3.74622	2.71702
3.74057	2.69653
3.73494	2.66397
3.72932	2.64383
3.72372	2.61177
3.71814	2.58
3.71257	2.56038
3.70703	2.5409
3.70149	2.50981
3.69598	2.49066
3.69048	2.48325
3.68499	2.46429
3.67953	2.44546
3.67407	2.43822
3.66864	2.40819
3.66322	2.37843
3.65782	2.36017
3.65243	2.33086
3.64706	2.3129
3.6417	2.28405
3.63636	2.25546
3.63104	2.23798
3.62573	2.20983
3.62044	2.20338
3.61516	2.19696
3.6099	2.16925
3.60465	2.15236
3.59942	2.13559
3.5942	2.11892
3.589	2.10237
3.58382	2.08594
3.57864	2.07992
3.57349	2.0534
3.56835	2.03729
3.56322	2.01118
3.55811	1.98531
3.55301	1.97962
3.54793	1.95408
3.54286	1.93862
3.5378	1.91347
3.53276	1.89827
3.52774	1.89287
3.52273	1.87783
3.51773	1.87251
3.51275	1.86721
3.50778	1.86193
3.50282	1.85668
3.49788	1.83245
3.49296	1.81786
3.48805	1.80337
3.48315	1.77968
3.47826	1.76543
3.47339	1.75129
3.46853	1.75557
3.46369	1.75067
3.45886	1.74579
3.45404	1.72275
3.44924	1.69992
3.44444	1.67731
3.43967	1.66378
3.4349	1.65917
3.43015	1.64577
3.42541	1.64123
3.42069	1.61925
3.41598	1.59747
3.41128	1.59308
3.40659	1.55454
3.40192	1.53338
3.39726	1.49576
3.39261	1.45871
3.38798	1.45473
3.38336	1.45076
3.37875	1.43869
3.37415	1.43478
3.36957	1.42283
3.36499	1.41097
3.36043	1.39919
3.35589	1.38749
3.35135	1.37587
3.34683	1.36432
3.34232	1.35286
3.33782	1.34148
3.33333	1.33018
3.32886	1.31895
3.3244	1.31542
3.31995	1.3119
3.31551	1.30082
3.31108	1.28982
3.30667	1.27142
3.30226	1.25321
3.29787	1.24251
3.29349	1.22459
3.28912	1.21409
3.28477	1.20366
3.28042	1.18614
3.27609	1.18301
3.27177	1.17279
3.26746	1.15561
3.26316	1.1386
3.25887	1.12868
3.25459	1.11882
3.25033	1.10903
3.24607	1.09252
3.24183	1.08291
3.2376	1.07336
3.23338	1.05722
3.22917	1.04785
3.22497	1.03854
3.22078	1.0293
3.2166	1.01364
3.21244	0.99814
3.20828	0.98916
3.20413	0.97392
3.2	0.95883
3.19588	0.9439
3.19176	0.92913
3.18766	0.92061
3.18357	0.90004
3.17949	0.87379
3.17542	0.848
3.17136	0.82266
3.16731	0.80344
3.16327	0.79574
3.15924	0.78809
3.15522	0.77494
3.15121	0.76744
3.14721	0.75999
3.14322	0.74716
3.13924	0.73986
3.13527	0.72726
3.13131	0.7201
3.12736	0.71299
3.12343	0.7007
3.1195	0.69894
3.11558	0.68682
3.11167	0.67995
3.10777	0.67314
3.10388	0.66132
3.1	0.65464
3.09613	0.64304
3.09227	0.63649
3.08842	0.63
3.08458	0.62355
3.08075	0.61715
3.07692	0.6108
3.07311	0.59973
3.06931	0.59351
3.06551	0.58734
3.06173	0.58121
3.05795	0.57513
3.05419	0.5691
3.05043	0.56311
3.04668	0.55717
3.04294	0.5558
3.03922	0.54992
3.0355	0.54409
3.03178	0.5383
3.02808	0.52815
3.02439	0.52248
3.02071	0.51686
3.01703	0.5156
3.01337	0.51004
3.00971	0.50451
3.00606	0.49904
3.00242	0.4936
2.99879	0.48821
2.99517	0.48286
2.99156	0.47755
2.98795	0.47228
2.98436	0.47115
2.98077	0.46594
2.97719	0.46077
2.97362	0.45564
2.97006	0.45055
2.96651	0.44551
2.96296	0.4405
2.95943	0.43945
2.9559	0.4345
2.95238	0.42959
2.94887	0.42857
2.94537	0.42371
2.94187	0.41888
2.93839	0.41789
2.93491	0.41312
2.93144	0.40465
2.92798	0.4037
2.92453	0.39904
2.92108	0.39443
2.91765	0.38985
2.91422	0.3853
2.9108	0.3844
2.90739	0.37991
2.90398	0.37545
2.90058	0.37103
2.8972	0.37016
2.89382	0.36579
2.89044	0.36146
2.88708	0.35716
2.88372	0.35633
2.88037	0.35207
2.87703	0.34785
2.8737	0.34367
2.87037	0.33952
2.86705	0.33874
2.86374	0.33463
2.86044	0.33057
2.85714	0.32653
2.85386	0.32578
2.85057	0.32179
2.8473	0.31783
2.84404	0.3171
2.84078	0.31319
2.83753	0.30931
2.83429	0.30546
2.83105	0.30165
2.82782	0.29786
2.8246	0.29411
2.82139	0.2904
2.81818	0.28974
2.81498	0.28606
2.81179	0.28242
2.80861	0.2788
2.80543	0.27522
2.80226	0.27167
2.7991	0.26815
2.79594	0.26755
2.79279	0.26407
2.78965	0.26062
2.78652	0.26003
2.78339	0.25662
2.78027	0.25605
2.77716	0.25267
2.77405	0.24933
2.77095	0.24602
2.76786	0.24273
2.76477	0.24219
2.76169	0.23894
2.75862	0.23573
2.75556	0.2352
2.7525	0.23468
2.74945	0.23151
2.7464	0.231
2.74336	0.22786
2.74033	0.22475
2.73731	0.22425
2.73429	0.22118
2.73128	0.21813
2.72827	0.21512
2.72527	0.21464
2.72228	0.21166
2.7193	0.2087
2.71632	0.20825
2.71335	0.20533
2.71038	0.20488
2.70742	0.20199
2.70447	0.20155
2.70153	0.19869
2.69859	0.19587
2.69565	0.19306
2.69273	0.19029
2.6898	0.18754
2.68689	0.18713
2.68398	0.18442
2.68108	0.18402
2.67819	0.18133
2.6753	0.18094
2.67241	0.17829
2.66954	0.17566
2.66667	0.17528
2.6638	0.17268
2.66094	0.17231
2.65809	0.16975
2.65525	0.16938
2.65241	0.16685
2.64957	0.16434
2.64674	0.16399
2.64392	0.1615
2.64111	0.15905
2.6383	0.15871
2.63549	0.15837
2.6327	0.15595
2.6299	0.15355
2.62712	0.15323
2.62434	0.15086
2.62156	0.14851
2.6188	0.14619
2.61603	0.14588
2.61328	0.14358
2.61053	0.14328
2.60778	0.14102
2.60504	0.13877
2.60231	0.13848
2.59958	0.13626
2.59686	0.13407
2.59414	0.13379
2.59143	0.13162
2.58873	0.13135
2.58603	0.12921
2.58333	0.12894
2.58065	0.12683
2.57796	0.12474
2.57529	0.12448
2.57261	0.12241
2.56995	0.12216
2.56729	0.12012
2.56463	0.11987
2.56198	0.11786
2.55934	0.11587
2.5567	0.11563
2.55407	0.11366
2.55144	0.11343
2.54882	0.11149
2.5462	0.11126
2.54359	0.10934
2.54098	0.10912
2.53838	0.10722
2.53579	0.10701
2.5332	0.10514
2.53061	0.10492
2.52803	0.10308
2.52546	0.10126
2.52289	0.10105
2.52033	0.09925
2.51777	0.09747
2.51521	0.09571
2.51266	0.09552
2.51012	0.09378
2.50758	0.09359
2.50505	0.09188
2.50252	0.09018
2.5	0.09
2.49748	0.08833
2.49497	0.08815
2.49246	0.0865
2.48996	0.08633
2.48746	0.0847
2.48497	0.08453
2.48248	0.08293
2.48	0.08276
2.47752	0.08118
2.47505	0.08101
2.47258	0.07945
2.47012	0.07929
2.46766	0.07775
2.46521	0.0776
2.46276	0.07745
2.46032	0.07593
2.45788	0.07578
2.45545	0.07429
2.45302	0.07414
2.45059	0.07267
2.44817	0.07252
2.44576	0.07238
2.44335	0.07093
2.44094	0.07079
2.43854	0.06936
2.43615	0.06922
2.43376	0.06781
2.43137	0.06768
2.42899	0.06629
2.42661	0.06616
2.42424	0.06479
2.42188	0.06467
2.41951	0.06332
2.41715	0.06319
2.4148	0.06186
2.41245	0.06174
2.41011	0.06043
2.40777	0.06032
2.40543	0.0602
2.4031	0.05891
2.40077	0.0588
2.39845	0.05753
2.39614	0.05741
2.39382	0.0573
2.39151	0.05606
2.38921	0.05482
2.38691	0.05472
2.38462	0.0535
2.38232	0.05231
2.38004	0.0522
2.37776	0.0521
2.37548	0.05093
2.37321	0.05083
2.37094	0.04967
2.36867	0.04958
2.36641	0.04948
2.36416	0.04834
2.3619	0.04825
2.35966	0.04713
2.35741	0.04704
2.35518	0.04695
2.35294	0.04585
2.35071	0.04576
2.34848	0.04467
2.34626	0.04459
2.34405	0.04451
2.34183	0.04344
2.33962	0.04336
2.33742	0.04231
2.33522	0.04223
2.33302	0.0412
2.33083	0.04112
2.32864	0.04011
2.32645	0.04003
2.32427	0.03996
2.3221	0.03896
2.31993	0.03889
2.31776	0.0379
2.31559	0.03783
2.31343	0.03776
2.31128	0.03769
2.30912	0.03762
2.30698	0.03666
2.30483	0.0366
2.30269	0.03565
2.30056	0.03559
2.29842	0.03552
2.2963	0.03546
2.29417	0.03453
2.29205	0.03447
2.28994	0.03356
2.28782	0.0335
2.28571	0.03261
2.28361	0.03255
2.28151	0.03249
2.27941	0.03161
2.27732	0.03155
2.27523	0.03149
2.27314	0.03064
2.27106	0.03058
2.26898	0.02974
2.26691	0.02968
2.26484	0.02963
2.26277	0.0288
2.26071	0.02875
2.25865	0.02794
2.2566	0.02789
2.25455	0.02783
2.2525	0.02704
2.25045	0.02699
2.24841	0.02694
2.24638	0.02616
2.24434	0.02611
2.24231	0.02607
2.24029	0.0253
2.23827	0.02525
2.23625	0.0245
2.23423	0.02446
2.23222	0.02442
2.23022	0.02368
2.22821	0.02364
2.22621	0.0236
2.22422	0.02288
2.22222	0.02283
2.22023	0.02279
2.21825	0.02209
2.21626	0.02205
2.21429	0.02201
2.21231	0.02197
2.21034	0.02128
2.20837	0.02124
2.20641	0.02121
2.20444	0.02053
2.20249	0.0205
2.20053	0.02046
2.19858	0.0198
2.19663	0.01976
2.19469	0.01912
2.19275	0.01908
2.19081	0.01905
2.18888	0.01902
2.18695	0.01838
2.18502	0.01835
2.1831	0.01832
2.18118	0.0177
2.17926	0.01767
2.17735	0.01764
2.17544	0.01704
2.17353	0.01701
2.17163	0.01698
2.16973	0.01695
2.16783	0.01692
2.16594	0.01633
2.16405	0.0163
2.16216	0.01627
2.16028	0.0157
2.1584	0.01567
2.15652	0.01511
2.15465	0.01508
2.15278	0.01506
2.15091	0.01503
2.14905	0.01448
2.14719	0.01446
2.14533	0.01443
2.14347	0.01441
2.14162	0.01438
2.13978	0.01385
2.13793	0.01383
2.13609	0.0138
2.13425	0.01328
2.13242	0.01326
2.13058	0.01324
2.12876	0.01321
2.12693	0.01271
2.12511	0.01269
2.12329	0.01266
2.12147	0.01217
2.11966	0.01215
2.11785	0.01213
2.11604	0.01165
2.11424	0.01163
2.11244	0.01161
2.11064	0.01159
2.10884	0.01157
2.10705	0.0111
2.10526	0.01108
2.10348	0.01106
2.10169	0.01061
2.09992	0.01059
2.09814	0.01057
2.09637	0.01055
2.09459	0.01053
2.09283	0.01009
2.09106	0.01007
2.0893	0.01006
2.08754	0.01004
2.08579	0.01002
2.08403	0.00959
2.08228	0.00958
2.08054	0.00956
2.07879	0.00955
2.07705	0.00953
2.07531	0.00911
2.07358	0.0091
2.07185	0.00908
2.07012	0.00868
2.06839	0.00866
2.06667	0.00865
2.06495	0.00863
2.06323	0.00862
2.06151	0.00861
2.0598	0.00821
2.05809	0.0082
2.05638	0.00819
2.05468	0.00817
2.05298	0.00779
2.05128	0.00778
2.04959	0.00777
2.04789	0.00775
2.0462	0.00739
2.04452	0.00737
2.04283	0.00736
2.04115	0.00735
2.03947	0.00699
2.0378	0.00698
2.03612	0.00697
2.03445	0.00696
2.03279	0.00695
2.03112	0.00693
2.02946	0.00692
2.0278	0.00658
2.02614	0.00657
2.02449	0.00656
2.02284	0.00655
2.02119	0.00654
2.01954	0.0062
2.0179	0.00619
2.01626	0.00618
2.01462	0.00617
2.01299	0.00616
2.01135	0.00584
2.00972	0.00583
2.0081	0.00582
2.00647	0.00581
2.00485	0.0058
2.00323	0.00579
2.00161	0.00579
2	0.00548
1.99839	0.00547
1.99678	0.00546
1.99517	0.00516
1.99357	0.00515
1.99197	0.00514
1.99037	0.00513
1.98877	0.00485
1.98718	0.00484
1.98559	0.00483
1.984	0.00482
1.98241	0.00481
1.98083	0.00481
1.97925	0.00453
1.97767	0.00452
1.9761	0.00451
1.97452	0.00451
1.97295	0.0045
1.97138	0.00449
1.96982	0.00449
1.96825	0.00448
1.96669	0.00447
1.96513	0.00421
1.96358	0.0042
1.96203	0.00419
1.96047	0.00419
1.95893	0.00418
1.95738	0.00392
1.95584	0.00392
1.95429	0.00391
1.95276	0.00366
1.95122	0.00366
1.94969	0.00365
1.94815	0.00365
1.94662	0.00364
1.9451	0.00364
1.94357	0.00363
1.94205	0.00362
1.94053	0.00362
1.93901	0.00361
1.9375	0.00338
1.93599	0.00337
1.93448	0.00337
1.93297	0.00336
1.93146	0.00336
1.92996	0.00335
1.92846	0.00313
1.92696	0.00312
1.92547	0.00312
1.92397	0.00311
1.92248	0.00311
1.92099	0.00289
1.9195	0.00289
1.91802	0.00288
1.91654	0.00288
1.91506	0.00288
1.91358	0.00267
1.9121	0.00267
1.91063	0.00266
1.90916	0.00266
1.90769	0.00265
1.90623	0.00265
1.90476	0.00264
1.9033	0.00264
1.90184	0.00264
1.90038	0.00244
1.89893	0.00244
1.89748	0.00243
1.89602	0.00243
1.89458	0.00243
1.89313	0.00242
1.89169	0.00224
1.89024	0.00223
1.8888	0.00223
1.88737	0.00223
1.88593	0.00222
1.8845	0.00222
1.88307	0.00222
1.88164	0.00204
1.88021	0.00204
1.87879	0.00203
1.87737	0.00203
1.87595	0.00203
1.87453	0.00202
1.87311	0.00202
1.8717	0.00202
1.87029	0.00201
1.86888	0.00201
1.86747	0.00184
1.86606	0.00184
1.86466	0.00184
1.86326	0.00184
1.86186	0.00168
1.86047	0.00168
1.85907	0.00167
1.85768	0.00167
1.85629	0.00167
1.8549	0.00167
1.85351	0.00166
1.85213	0.00166
1.85075	0.00166
1.84937	0.00166
1.84799	0.00165
1.84661	0.00165
1.84524	0.00165
1.84387	0.00165
1.8425	0.0015
1.84113	0.00149
1.83976	0.00149
1.8384	0.00149
1.83704	0.00149
1.83568	0.00149
1.83432	0.00148
1.83296	0.00134
1.83161	0.00134
1.83026	0.00134
1.82891	0.00134
1.82756	0.00134
1.82622	0.00133
1.82487	0.00133
1.82353	0.0012
1.82219	0.0012
1.82085	0.0012
1.81952	0.0012
1.81818	0.00119
1.81685	0.00119
1.81552	0.00119
1.81419	0.00119
1.81287	0.00106
1.81154	0.00106
1.81022	0.00106
1.8089	0.00106
1.80758	0.00106
1.80626	0.00106
1.80495	0.00106
1.80364	0.00105
1.80233	0.00105
1.80102	0.00105
1.79971	0.00105
1.7984	0.00105
1.7971	0.000933347
1.7958	0.000931996
1.7945	0.000930647
1.7932	0.000929302
1.79191	0.00092796
1.79061	0.000820812
1.78932	0.000925283
1.78803	0.00092395
1.78674	0.000922619
1.78546	0.000921291
1.78417	0.000919966
1.78289	0.000918643
1.78161	0.000917324
1.78033	0.000811411
1.77905	0.000810248
1.77778	0.000809086
1.7765	0.000807928
1.77523	0.000806771
1.77396	0.000708062
1.77269	0.000707051
1.77143	0.000706041
1.77016	0.000705033
1.7689	0.000704028
1.76764	0.000703025
1.76638	0.000702024
1.76512	0.000701025
1.76387	0.000700028
1.76262	0.000699033
1.76136	0.00069804
1.76011	0.00069705
1.75887	0.000696062
1.75762	0.000695075
1.75637	0.000694091
1.75513	0.000603775
1.75389	0.000602921
1.75265	0.000602069
1.75141	0.000601219
1.75018	0.000600371
1.74894	0.000599525
1.74771	0.00059868
1.74648	0.000597837
1.74525	0.000596996
1.74402	0.000514033
1.7428	0.000513311
1.74157	0.00051259
1.74035	0.000511871
1.73913	0.000511153
1.73791	0.000510437
1.73669	0.000509722
1.73548	0.000509009
1.73427	0.000508298
1.73305	0.000507587
1.73184	0.000506879
1.73064	0.000506171
1.72943	0.000505466
1.72822	0.000504762
1.72702	0.000429494
1.72582	0.000428896
1.72462	0.0004283
1.72342	0.000427705
1.72222	0.000427111
1.72103	0.000426519
1.71983	0.000357897
1.71864	0.000357401
1.71745	0.000356906
1.71626	0.000356413
1.71508	0.00035592
1.71389	0.000422989
1.71271	0.000354937
1.71153	0.000354448
1.71034	0.000353959
1.70917	0.000353471
1.70799	0.000352984
1.70681	0.000352499
1.70564	0.000352014
1.70447	0.00035153
1.7033	0.000351048
1.70213	0.000350566
1.70096	0.000350085
1.69979	0.000349605
1.69863	0.000349127
1.69747	0.000348649
1.69631	0.000348172
1.69515	0.000347696
1.69399	0.000347221
1.69283	0.000346748
1.69168	0.000346275
1.69052	0.000345803
1.68937	0.000285398
1.68822	0.00028501
1.68707	0.000284622
1.68593	0.000284235
1.68478	0.000283849
1.68364	0.000283464
1.6825	0.000283079
1.68136	0.000282696
1.68022	0.000282313
1.67908	0.000281931
1.67794	0.000281549
1.67681	0.000227747
1.67568	0.000227439
1.67454	0.000227132
1.67341	0.000226826
1.67229	0.00022652
1.67116	0.000226215
1.67003	0.00022591
1.66891	0.000225606
1.66779	0.000225303
1.66667	0.000225
1.66555	0.000224698
1.66443	0.000224396
1.66331	0.000224095
1.6622	0.000176826
1.66109	0.000176589
1.65997	0.000176353
1.65886	0.000176117
1.65775	0.0002226
1.65665	0.000222303
1.65554	0.000222006
1.65444	0.00022171
1.65333	0.000221414
1.65223	0.000221119
1.65113	0.000220825
1.65003	0.000174247
1.64894	0.000174015
1.64784	0.000173784
1.64675	0.000173554
1.64565	0.000173323
1.64456	0.000173093
1.64347	0.000172864
1.64238	0.000172635
1.6413	0.000172407
1.64021	0.000172179
1.63913	0.000171951
1.63804	0.000171724
1.63696	0.000171498
1.63588	0.000171271
1.63481	0.000171046
1.63373	0.00017082
1.63265	0.000170596
1.63158	0.000170371
1.63051	0.000170147
1.62943	0.000169924
1.62837	0.000169701
1.6273	0.000169478
1.62623	0.000129586
1.62516	0.000129417
1.6241	0.000129247
1.62304	0.000129078
1.62198	0.000128909
1.62092	0.000128741
1.61986	0.000128573
1.6188	9.43384e-05
1.61774	0.000128238
1.61669	0.00012807
1.61564	0.000127904
1.61458	0.000127737
1.61353	0.000127571
1.61248	0.000127405
1.61144	0.00012724
1.61039	9.33608e-05
1.60934	9.32396e-05
1.6083	9.31187e-05
1.60726	9.29981e-05
1.60622	9.28777e-05
1.60518	9.27575e-05
1.60414	9.26375e-05
1.6031	9.25178e-05
1.60207	9.23983e-05
1.60103	9.2279e-05
1.6	9.216e-05
1.59897	9.20412e-05
1.59794	9.19226e-05
1.59691	9.18043e-05
1.59588	6.3671e-05
1.59486	6.35891e-05
1.59383	6.35074e-05
1.59281	6.34258e-05
1.59178	6.33444e-05
1.59076	6.32632e-05
1.58974	6.31821e-05
1.58873	6.31012e-05
1.58771	6.30204e-05
1.58669	6.29398e-05
1.58568	9.05175e-05
1.58466	9.04018e-05
1.58365	9.02864e-05
1.58264	9.01712e-05
1.58163	6.2539e-05
1.58062	6.24594e-05
1.57962	6.23798e-05
1.57861	6.23004e-05
1.57761	3.98216e-05
1.57661	3.97709e-05
1.5756	3.97204e-05
1.5746	3.967e-05
1.5736	3.96197e-05
1.57261	3.95694e-05
1.57161	3.95193e-05
1.57061	3.94693e-05
1.56962	3.94193e-05
1.56863	3.93695e-05
1.56764	3.93197e-05
1.56665	2.20894e-05
1.56566	2.20615e-05
1.56467	2.20337e-05
1.56368	2.20059e-05
1.5627	2.19782e-05
1.56171	2.19505e-05
1.56073	2.19229e-05
1.55975	2.18953e-05
1.55877	3.88761e-05
1.55779	3.88273e-05
1.55681	3.87786e-05
1.55583	3.87299e-05
1.55486	3.86814e-05
1.55388	2.1731e-05
1.55291	2.17038e-05
1.55194	2.16767e-05
1.55097	2.16496e-05
1.55	2.16225e-05

## Sheet: Fig. 3c
Band structures
	Energy (eV)	Energy (eV)
0	-48.0795	-48.0836
0.01569	-48.0795	-48.0836
0.03138	-48.0795	-48.0836
0.04707	-48.0795	-48.0836
0.06276	-48.0795	-48.0836
0.07845	-48.0795	-48.0836
0.09414	-48.0795	-48.0836
0.10983	-48.0795	-48.0836
0.12552	-48.0795	-48.0836
0.14121	-48.0795	-48.0836
0.1569	-48.0795	-48.0836
0.17259	-48.0795	-48.0836
0.18828	-48.0795	-48.0836
0.20397	-48.0795	-48.0836
0.21966	-48.0795	-48.0836
0.23535	-48.0795	-48.0836
0.25104	-48.0795	-48.0836
0.26673	-48.0795	-48.0836
0.28242	-48.0795	-48.0836
0.2981	-48.0795	-48.0836
0.2981	-48.0795	-48.0836
0.31451	-48.0795	-48.0836
0.33091	-48.0795	-48.0836
0.34731	-48.0795	-48.0836
0.36372	-48.0795	-48.0836
0.38012	-48.0795	-48.0836
0.39652	-48.0795	-48.0836
0.41293	-48.0795	-48.0836
0.42933	-48.0795	-48.0836
0.44573	-48.0795	-48.0836
0.46213	-48.0795	-48.0836
0.47854	-48.0795	-48.0836
0.49494	-48.0795	-48.0836
0.51134	-48.0795	-48.0836
0.52775	-48.0795	-48.0836
0.54415	-48.0795	-48.0836
0.56055	-48.0795	-48.0836
0.57696	-48.0795	-48.0836
0.59336	-48.0795	-48.0836
0.60976	-48.0795	-48.0836
0.60976	-48.0795	-48.0836
0.62545	-48.0795	-48.0836
0.64114	-48.0795	-48.0836
0.65683	-48.0795	-48.0836
0.67252	-48.0795	-48.0836
0.68821	-48.0795	-48.0836
0.7039	-48.0795	-48.0836
0.71959	-48.0795	-48.0836
0.73528	-48.0795	-48.0836
0.75097	-48.0795	-48.0836
0.76666	-48.0795	-48.0836
0.78235	-48.0795	-48.0836
0.79804	-48.0795	-48.0836
0.81373	-48.0795	-48.0836
0.82942	-48.0795	-48.0836
0.84511	-48.0795	-48.0836
0.8608	-48.0795	-48.0836
0.87649	-48.0795	-48.0836
0.89218	-48.0795	-48.0836
0.90787	-48.0795	-48.0836
0.90787	-48.0795	-48.0836
0.92427	-48.0795	-48.0836
0.94067	-48.0795	-48.0836
0.95708	-48.0795	-48.0836
0.97348	-48.0795	-48.0836
0.98988	-48.0795	-48.0836
1.00629	-48.0795	-48.0836
1.02269	-48.0795	-48.0836
1.03909	-48.0795	-48.0836
1.05549	-48.0795	-48.0836
1.0719	-48.0795	-48.0836
1.0883	-48.0795	-48.0836
1.1047	-48.0795	-48.0836
1.12111	-48.0795	-48.0836
1.13751	-48.0795	-48.0836
1.15391	-48.0795	-48.0836
1.17032	-48.0795	-48.0836
1.18672	-48.0795	-48.0836
1.20312	-48.0795	-48.0836
1.21952	-48.0795	-48.0836
#	Band-Index	2
1.21952	-48.0271	-48.0275
1.20312	-48.0271	-48.0275
1.18672	-48.0271	-48.0275
1.17032	-48.027	-48.0275
1.15391	-48.027	-48.0275
1.13751	-48.027	-48.0275
1.12111	-48.027	-48.0275
1.1047	-48.027	-48.0275
1.0883	-48.027	-48.0274
1.0719	-48.0269	-48.0274
1.05549	-48.0269	-48.0274
1.03909	-48.0269	-48.0274
1.02269	-48.0269	-48.0273
1.00629	-48.0269	-48.0273
0.98988	-48.0268	-48.0273
0.97348	-48.0268	-48.0273
0.95708	-48.0268	-48.0273
0.94067	-48.0268	-48.0273
0.92427	-48.0268	-48.0273
0.90787	-48.0268	-48.0273
0.90787	-48.0268	-48.0273
0.89218	-48.0268	-48.0273
0.87649	-48.0268	-48.0273
0.8608	-48.0268	-48.0273
0.84511	-48.0268	-48.0273
0.82942	-48.0268	-48.0273
0.81373	-48.0268	-48.0273
0.79804	-48.0268	-48.0273
0.78235	-48.0268	-48.0273
0.76666	-48.0268	-48.0273
0.75097	-48.0268	-48.0273
0.73528	-48.0268	-48.0273
0.71959	-48.0268	-48.0273
0.7039	-48.0268	-48.0273
0.68821	-48.0268	-48.0273
0.67252	-48.0268	-48.0273
0.65683	-48.0268	-48.0273
0.64114	-48.0268	-48.0273
0.62545	-48.0268	-48.0273
0.60976	-48.0268	-48.0273
0.60976	-48.0268	-48.0273
0.59336	-48.0268	-48.0273
0.57696	-48.0268	-48.0273
0.56055	-48.0268	-48.0273
0.54415	-48.0268	-48.0273
0.52775	-48.0268	-48.0273
0.51134	-48.0269	-48.0273
0.49494	-48.0269	-48.0273
0.47854	-48.0269	-48.0274
0.46213	-48.0269	-48.0274
0.44573	-48.0269	-48.0274
0.42933	-48.027	-48.0274
0.41293	-48.027	-48.0275
0.39652	-48.027	-48.0275
0.38012	-48.027	-48.0275
0.36372	-48.027	-48.0275
0.34731	-48.027	-48.0275
0.33091	-48.0271	-48.0275
0.31451	-48.0271	-48.0275
0.2981	-48.0271	-48.0275
0.2981	-48.0271	-48.0275
0.28242	-48.0271	-48.0275
0.26673	-48.0271	-48.0275
0.25104	-48.0271	-48.0275
0.23535	-48.0271	-48.0275
0.21966	-48.0271	-48.0275
0.20397	-48.0271	-48.0275
0.18828	-48.0271	-48.0275
0.17259	-48.0271	-48.0275
0.1569	-48.0271	-48.0275
0.14121	-48.0271	-48.0275
0.12552	-48.0271	-48.0275
0.10983	-48.0271	-48.0275
0.09414	-48.0271	-48.0275
0.07845	-48.0271	-48.0275
0.06276	-48.0271	-48.0275
0.04707	-48.0271	-48.0275
0.03138	-48.0271	-48.0275
0.01569	-48.0271	-48.0275
0	-48.0271	-48.0275
#	Band-Index	3
0	-48.0214	-48.0218
0.01569	-48.0214	-48.0218
0.03138	-48.0214	-48.0218
0.04707	-48.0214	-48.0218
0.06276	-48.0214	-48.0218
0.07845	-48.0214	-48.0218
0.09414	-48.0214	-48.0218
0.10983	-48.0214	-48.0218
0.12552	-48.0214	-48.0218
0.14121	-48.0214	-48.0218
0.1569	-48.0214	-48.0218
0.17259	-48.0214	-48.0218
0.18828	-48.0214	-48.0218
0.20397	-48.0214	-48.0218
0.21966	-48.0214	-48.0218
0.23535	-48.0214	-48.0218
0.25104	-48.0214	-48.0218
0.26673	-48.0214	-48.0218
0.28242	-48.0214	-48.0218
0.2981	-48.0214	-48.0218
0.2981	-48.0214	-48.0218
0.31451	-48.0214	-48.0218
0.33091	-48.0214	-48.0218
0.34731	-48.0215	-48.0218
0.36372	-48.0215	-48.0218
0.38012	-48.0215	-48.0218
0.39652	-48.0215	-48.0218
0.41293	-48.0215	-48.0219
0.42933	-48.0216	-48.0219
0.44573	-48.0216	-48.0219
0.46213	-48.0216	-48.0219
0.47854	-48.0216	-48.022
0.49494	-48.0217	-48.022
0.51134	-48.0217	-48.022
0.52775	-48.0217	-48.022
0.54415	-48.0217	-48.0221
0.56055	-48.0217	-48.0221
0.57696	-48.0218	-48.0221
0.59336	-48.0218	-48.0221
0.60976	-48.0218	-48.0221
0.60976	-48.0218	-48.0221
0.62545	-48.0218	-48.0221
0.64114	-48.0218	-48.0221
0.65683	-48.0218	-48.0221
0.67252	-48.0218	-48.0221
0.68821	-48.0218	-48.0221
0.7039	-48.0218	-48.0221
0.71959	-48.0218	-48.0221
0.73528	-48.0218	-48.0221
0.75097	-48.0218	-48.0221
0.76666	-48.0218	-48.0221
0.78235	-48.0218	-48.0221
0.79804	-48.0218	-48.0221
0.81373	-48.0218	-48.0221
0.82942	-48.0218	-48.0221
0.84511	-48.0218	-48.0221
0.8608	-48.0218	-48.0221
0.87649	-48.0218	-48.0221
0.89218	-48.0218	-48.0221
0.90787	-48.0218	-48.0221
0.90787	-48.0218	-48.0221
0.92427	-48.0218	-48.0221
0.94067	-48.0218	-48.0221
0.95708	-48.0217	-48.0221
0.97348	-48.0217	-48.0221
0.98988	-48.0217	-48.022
1.00629	-48.0217	-48.022
1.02269	-48.0217	-48.022
1.03909	-48.0216	-48.022
1.05549	-48.0216	-48.0219
1.0719	-48.0216	-48.0219
1.0883	-48.0216	-48.0219
1.1047	-48.0215	-48.0219
1.12111	-48.0215	-48.0218
1.13751	-48.0215	-48.0218
1.15391	-48.0215	-48.0218
1.17032	-48.0215	-48.0218
1.18672	-48.0214	-48.0218
1.20312	-48.0214	-48.0218
1.21952	-48.0214	-48.0218
#	Band-Index	4
1.21952	-48.0021	-48.0018
1.20312	-48.0021	-48.0018
1.18672	-48.0021	-48.0018
1.17032	-48.0021	-48.0018
1.15391	-48.0021	-48.0017
1.13751	-48.0021	-48.0017
1.12111	-48.0021	-48.0017
1.1047	-48.0021	-48.0017
1.0883	-48.0021	-48.0017
1.0719	-48.0021	-48.0017
1.05549	-48.0021	-48.0017
1.03909	-48.0021	-48.0017
1.02269	-48.0021	-48.0017
1.00629	-48.0021	-48.0017
0.98988	-48.0021	-48.0017
0.97348	-48.0021	-48.0017
0.95708	-48.002	-48.0017
0.94067	-48.002	-48.0017
0.92427	-48.002	-48.0017
0.90787	-48.002	-48.0017
0.90787	-48.002	-48.0017
0.89218	-48.002	-48.0017
0.87649	-48.002	-48.0017
0.8608	-48.002	-48.0017
0.84511	-48.002	-48.0017
0.82942	-48.002	-48.0017
0.81373	-48.002	-48.0017
0.79804	-48.002	-48.0017
0.78235	-48.002	-48.0017
0.76666	-48.002	-48.0017
0.75097	-48.002	-48.0017
0.73528	-48.002	-48.0017
0.71959	-48.002	-48.0017
0.7039	-48.002	-48.0017
0.68821	-48.002	-48.0017
0.67252	-48.002	-48.0017
0.65683	-48.002	-48.0017
0.64114	-48.002	-48.0017
0.62545	-48.002	-48.0017
0.60976	-48.002	-48.0017
0.60976	-48.002	-48.0017
0.59336	-48.002	-48.0017
0.57696	-48.002	-48.0017
0.56055	-48.002	-48.0017
0.54415	-48.0021	-48.0017
0.52775	-48.0021	-48.0017
0.51134	-48.0021	-48.0017
0.49494	-48.0021	-48.0017
0.47854	-48.0021	-48.0017
0.46213	-48.0021	-48.0017
0.44573	-48.0021	-48.0017
0.42933	-48.0021	-48.0017
0.41293	-48.0021	-48.0017
0.39652	-48.0021	-48.0017
0.38012	-48.0021	-48.0017
0.36372	-48.0021	-48.0018
0.34731	-48.0021	-48.0018
0.33091	-48.0021	-48.0018
0.31451	-48.0021	-48.0018
0.2981	-48.0021	-48.0018
0.2981	-48.0021	-48.0018
0.28242	-48.0021	-48.0018
0.26673	-48.0021	-48.0018
0.25104	-48.0021	-48.0018
0.23535	-48.0021	-48.0018
0.21966	-48.0021	-48.0018
0.20397	-48.0021	-48.0018
0.18828	-48.0021	-48.0018
0.17259	-48.0021	-48.0018
0.1569	-48.0021	-48.0018
0.14121	-48.0021	-48.0018
0.12552	-48.0021	-48.0018
0.10983	-48.0021	-48.0018
0.09414	-48.0021	-48.0018
0.07845	-48.0021	-48.0018
0.06276	-48.0021	-48.0018
0.04707	-48.0021	-48.0018
0.03138	-48.0021	-48.0018
0.01569	-48.0021	-48.0018
0	-48.0021	-48.0018
#	Band-Index	5
0	-47.9767	-47.9776
0.01569	-47.9767	-47.9776
0.03138	-47.9767	-47.9776
0.04707	-47.9767	-47.9776
0.06276	-47.9767	-47.9776
0.07845	-47.9767	-47.9776
0.09414	-47.9767	-47.9776
0.10983	-47.9767	-47.9776
0.12552	-47.9767	-47.9776
0.14121	-47.9767	-47.9776
0.1569	-47.9767	-47.9776
0.17259	-47.9767	-47.9776
0.18828	-47.9767	-47.9776
0.20397	-47.9767	-47.9776
0.21966	-47.9767	-47.9776
0.23535	-47.9767	-47.9776
0.25104	-47.9767	-47.9776
0.26673	-47.9767	-47.9776
0.28242	-47.9767	-47.9776
0.2981	-47.9767	-47.9776
0.2981	-47.9767	-47.9776
0.31451	-47.9767	-47.9776
0.33091	-47.9767	-47.9776
0.34731	-47.9767	-47.9776
0.36372	-47.9767	-47.9776
0.38012	-47.9767	-47.9776
0.39652	-47.9767	-47.9776
0.41293	-47.9767	-47.9776
0.42933	-47.9767	-47.9776
0.44573	-47.9767	-47.9776
0.46213	-47.9767	-47.9776
0.47854	-47.9767	-47.9776
0.49494	-47.9766	-47.9776
0.51134	-47.9766	-47.9776
0.52775	-47.9766	-47.9776
0.54415	-47.9766	-47.9776
0.56055	-47.9766	-47.9776
0.57696	-47.9766	-47.9776
0.59336	-47.9766	-47.9776
0.60976	-47.9766	-47.9776
0.60976	-47.9766	-47.9776
0.62545	-47.9766	-47.9776
0.64114	-47.9766	-47.9776
0.65683	-47.9766	-47.9776
0.67252	-47.9766	-47.9776
0.68821	-47.9766	-47.9776
0.7039	-47.9766	-47.9776
0.71959	-47.9766	-47.9776
0.73528	-47.9766	-47.9776
0.75097	-47.9766	-47.9776
0.76666	-47.9766	-47.9776
0.78235	-47.9766	-47.9776
0.79804	-47.9766	-47.9776
0.81373	-47.9766	-47.9776
0.82942	-47.9766	-47.9776
0.84511	-47.9766	-47.9776
0.8608	-47.9766	-47.9776
0.87649	-47.9766	-47.9776
0.89218	-47.9766	-47.9776
0.90787	-47.9766	-47.9776
0.90787	-47.9766	-47.9776
0.92427	-47.9766	-47.9776
0.94067	-47.9766	-47.9776
0.95708	-47.9766	-47.9776
0.97348	-47.9766	-47.9776
0.98988	-47.9766	-47.9776
1.00629	-47.9766	-47.9776
1.02269	-47.9766	-47.9776
1.03909	-47.9767	-47.9776
1.05549	-47.9767	-47.9776
1.0719	-47.9767	-47.9776
1.0883	-47.9767	-47.9776
1.1047	-47.9767	-47.9776
1.12111	-47.9767	-47.9776
1.13751	-47.9767	-47.9776
1.15391	-47.9767	-47.9776
1.17032	-47.9767	-47.9776
1.18672	-47.9767	-47.9776
1.20312	-47.9767	-47.9776
1.21952	-47.9767	-47.9776
#	Band-Index	6
1.21952	-47.9578	-47.958
1.20312	-47.9578	-47.958
1.18672	-47.9578	-47.958
1.17032	-47.9578	-47.958
1.15391	-47.9578	-47.958
1.13751	-47.9578	-47.958
1.12111	-47.9578	-47.958
1.1047	-47.9578	-47.958
1.0883	-47.9578	-47.958
1.0719	-47.9579	-47.958
1.05549	-47.9579	-47.9581
1.03909	-47.9579	-47.9581
1.02269	-47.9579	-47.9581
1.00629	-47.9579	-47.9581
0.98988	-47.9579	-47.9581
0.97348	-47.9579	-47.9581
0.95708	-47.9579	-47.9581
0.94067	-47.9579	-47.9581
0.92427	-47.9579	-47.9581
0.90787	-47.9579	-47.9581
0.90787	-47.9579	-47.9581
0.89218	-47.9579	-47.9581
0.87649	-47.9579	-47.9581
0.8608	-47.9579	-47.9581
0.84511	-47.9579	-47.9581
0.82942	-47.9579	-47.9581
0.81373	-47.9579	-47.9581
0.79804	-47.9579	-47.9581
0.78235	-47.9579	-47.9581
0.76666	-47.9579	-47.9581
0.75097	-47.9579	-47.9581
0.73528	-47.9579	-47.9581
0.71959	-47.9579	-47.9581
0.7039	-47.9579	-47.9581
0.68821	-47.9579	-47.9581
0.67252	-47.9579	-47.9581
0.65683	-47.9579	-47.9581
0.64114	-47.9579	-47.9581
0.62545	-47.9579	-47.9581
0.60976	-47.9579	-47.9581
0.60976	-47.9579	-47.9581
0.59336	-47.9579	-47.9581
0.57696	-47.9579	-47.9581
0.56055	-47.9579	-47.9581
0.54415	-47.9579	-47.9581
0.52775	-47.9579	-47.9581
0.51134	-47.9579	-47.9581
0.49494	-47.9579	-47.9581
0.47854	-47.9579	-47.9581
0.46213	-47.9579	-47.9581
0.44573	-47.9579	-47.958
0.42933	-47.9578	-47.958
0.41293	-47.9578	-47.958
0.39652	-47.9578	-47.958
0.38012	-47.9578	-47.958
0.36372	-47.9578	-47.958
0.34731	-47.9578	-47.958
0.33091	-47.9578	-47.958
0.31451	-47.9578	-47.958
0.2981	-47.9578	-47.958
0.2981	-47.9578	-47.958
0.28242	-47.9578	-47.958
0.26673	-47.9578	-47.958
0.25104	-47.9578	-47.958
0.23535	-47.9578	-47.958
0.21966	-47.9578	-47.958
0.20397	-47.9578	-47.958
0.18828	-47.9578	-47.958
0.17259	-47.9578	-47.958
0.1569	-47.9578	-47.958
0.14121	-47.9578	-47.958
0.12552	-47.9578	-47.958
0.10983	-47.9578	-47.958
0.09414	-47.9578	-47.958
0.07845	-47.9578	-47.958
0.06276	-47.9578	-47.958
0.04707	-47.9578	-47.958
0.03138	-47.9578	-47.958
0.01569	-47.9578	-47.958
0	-47.9578	-47.958
#	Band-Index	7
0	-47.947	-47.9472
0.01569	-47.947	-47.9472
0.03138	-47.947	-47.9472
0.04707	-47.947	-47.9472
0.06276	-47.947	-47.9472
0.07845	-47.947	-47.9472
0.09414	-47.947	-47.9472
0.10983	-47.947	-47.9472
0.12552	-47.947	-47.9472
0.14121	-47.947	-47.9472
0.1569	-47.947	-47.9472
0.17259	-47.947	-47.9472
0.18828	-47.947	-47.9472
0.20397	-47.947	-47.9472
0.21966	-47.947	-47.9472
0.23535	-47.947	-47.9472
0.25104	-47.947	-47.9472
0.26673	-47.947	-47.9472
0.28242	-47.947	-47.9472
0.2981	-47.947	-47.9472
0.2981	-47.947	-47.9472
0.31451	-47.947	-47.9472
0.33091	-47.947	-47.9472
0.34731	-47.947	-47.9472
0.36372	-47.947	-47.9472
0.38012	-47.947	-47.9472
0.39652	-47.947	-47.9472
0.41293	-47.9469	-47.9472
0.42933	-47.9469	-47.9471
0.44573	-47.9469	-47.9471
0.46213	-47.9469	-47.9471
0.47854	-47.9469	-47.9471
0.49494	-47.9469	-47.9471
0.51134	-47.9469	-47.9471
0.52775	-47.9469	-47.9471
0.54415	-47.9469	-47.9471
0.56055	-47.9469	-47.9471
0.57696	-47.9469	-47.9471
0.59336	-47.9469	-47.9471
0.60976	-47.9469	-47.9471
0.60976	-47.9469	-47.9471
0.62545	-47.9469	-47.9471
0.64114	-47.9469	-47.9471
0.65683	-47.9469	-47.9471
0.67252	-47.9469	-47.9471
0.68821	-47.9469	-47.9471
0.7039	-47.9469	-47.9471
0.71959	-47.9469	-47.9471
0.73528	-47.9469	-47.9471
0.75097	-47.9469	-47.9471
0.76666	-47.9469	-47.9471
0.78235	-47.9469	-47.9471
0.79804	-47.9469	-47.9471
0.81373	-47.9469	-47.9471
0.82942	-47.9469	-47.9471
0.84511	-47.9469	-47.9471
0.8608	-47.9469	-47.9471
0.87649	-47.9469	-47.9471
0.89218	-47.9469	-47.9471
0.90787	-47.9469	-47.9471
0.90787	-47.9469	-47.9471
0.92427	-47.9469	-47.9471
0.94067	-47.9469	-47.9471
0.95708	-47.9469	-47.9471
0.97348	-47.9469	-47.9471
0.98988	-47.9469	-47.9471
1.00629	-47.9469	-47.9471
1.02269	-47.9469	-47.9471
1.03909	-47.9469	-47.9471
1.05549	-47.9469	-47.9471
1.0719	-47.9469	-47.9471
1.0883	-47.9469	-47.9471
1.1047	-47.9469	-47.9472
1.12111	-47.947	-47.9472
1.13751	-47.947	-47.9472
1.15391	-47.947	-47.9472
1.17032	-47.947	-47.9472
1.18672	-47.947	-47.9472
1.20312	-47.947	-47.9472
1.21952	-47.947	-47.9472
#	Band-Index	8
1.21952	-47.9434	-47.9438
1.20312	-47.9434	-47.9438
1.18672	-47.9434	-47.9438
1.17032	-47.9434	-47.9438
1.15391	-47.9434	-47.9438
1.13751	-47.9434	-47.9438
1.12111	-47.9434	-47.9438
1.1047	-47.9434	-47.9438
1.0883	-47.9434	-47.9438
1.0719	-47.9434	-47.9438
1.05549	-47.9434	-47.9438
1.03909	-47.9434	-47.9438
1.02269	-47.9434	-47.9438
1.00629	-47.9434	-47.9438
0.98988	-47.9434	-47.9438
0.97348	-47.9434	-47.9438
0.95708	-47.9434	-47.9438
0.94067	-47.9434	-47.9438
0.92427	-47.9434	-47.9438
0.90787	-47.9434	-47.9438
0.90787	-47.9434	-47.9438
0.89218	-47.9434	-47.9438
0.87649	-47.9434	-47.9438
0.8608	-47.9434	-47.9438
0.84511	-47.9434	-47.9438
0.82942	-47.9434	-47.9438
0.81373	-47.9434	-47.9438
0.79804	-47.9434	-47.9438
0.78235	-47.9434	-47.9438
0.76666	-47.9434	-47.9438
0.75097	-47.9434	-47.9438
0.73528	-47.9434	-47.9438
0.71959	-47.9434	-47.9438
0.7039	-47.9434	-47.9438
0.68821	-47.9434	-47.9438
0.67252	-47.9434	-47.9438
0.65683	-47.9434	-47.9438
0.64114	-47.9434	-47.9438
0.62545	-47.9434	-47.9438
0.60976	-47.9434	-47.9438
0.60976	-47.9434	-47.9438
0.59336	-47.9434	-47.9438
0.57696	-47.9434	-47.9438
0.56055	-47.9434	-47.9438
0.54415	-47.9434	-47.9438
0.52775	-47.9434	-47.9438
0.51134	-47.9434	-47.9438
0.49494	-47.9434	-47.9438
0.47854	-47.9434	-47.9438
0.46213	-47.9434	-47.9438
0.44573	-47.9434	-47.9438
0.42933	-47.9434	-47.9438
0.41293	-47.9434	-47.9438
0.39652	-47.9434	-47.9438
0.38012	-47.9434	-47.9438
0.36372	-47.9434	-47.9438
0.34731	-47.9434	-47.9438
0.33091	-47.9434	-47.9438
0.31451	-47.9434	-47.9438
0.2981	-47.9434	-47.9438
0.2981	-47.9434	-47.9438
0.28242	-47.9434	-47.9438
0.26673	-47.9434	-47.9438
0.25104	-47.9434	-47.9438
0.23535	-47.9434	-47.9438
0.21966	-47.9434	-47.9438
0.20397	-47.9434	-47.9438
0.18828	-47.9434	-47.9438
0.17259	-47.9434	-47.9438
0.1569	-47.9434	-47.9438
0.14121	-47.9434	-47.9438
0.12552	-47.9434	-47.9438
0.10983	-47.9434	-47.9438
0.09414	-47.9434	-47.9438
0.07845	-47.9434	-47.9438
0.06276	-47.9434	-47.9438
0.04707	-47.9434	-47.9438
0.03138	-47.9434	-47.9438
0.01569	-47.9434	-47.9438
0	-47.9434	-47.9438
#	Band-Index	9
0	-47.9058	-47.9058
0.01569	-47.9058	-47.9058
0.03138	-47.9058	-47.9058
0.04707	-47.9058	-47.9058
0.06276	-47.9058	-47.9058
0.07845	-47.9058	-47.9058
0.09414	-47.9058	-47.9058
0.10983	-47.9058	-47.9058
0.12552	-47.9058	-47.9058
0.14121	-47.9058	-47.9058
0.1569	-47.9058	-47.9058
0.17259	-47.9058	-47.9058
0.18828	-47.9058	-47.9058
0.20397	-47.9058	-47.9058
0.21966	-47.9058	-47.9058
0.23535	-47.9058	-47.9058
0.25104	-47.9058	-47.9058
0.26673	-47.9058	-47.9058
0.28242	-47.9058	-47.9058
0.2981	-47.9058	-47.9058
0.2981	-47.9058	-47.9058
0.31451	-47.9058	-47.9058
0.33091	-47.9058	-47.9058
0.34731	-47.9058	-47.9058
0.36372	-47.9058	-47.9058
0.38012	-47.9058	-47.9058
0.39652	-47.9058	-47.9058
0.41293	-47.9058	-47.9058
0.42933	-47.9058	-47.9058
0.44573	-47.9058	-47.9058
0.46213	-47.9058	-47.9058
0.47854	-47.9058	-47.9058
0.49494	-47.9058	-47.9058
0.51134	-47.9058	-47.9058
0.52775	-47.9058	-47.9058
0.54415	-47.9058	-47.9058
0.56055	-47.9058	-47.9058
0.57696	-47.9058	-47.9058
0.59336	-47.9058	-47.9058
0.60976	-47.9058	-47.9058
0.60976	-47.9058	-47.9058
0.62545	-47.9058	-47.9058
0.64114	-47.9058	-47.9058
0.65683	-47.9058	-47.9058
0.67252	-47.9058	-47.9058
0.68821	-47.9058	-47.9058
0.7039	-47.9058	-47.9058
0.71959	-47.9058	-47.9058
0.73528	-47.9058	-47.9058
0.75097	-47.9058	-47.9058
0.76666	-47.9058	-47.9058
0.78235	-47.9058	-47.9058
0.79804	-47.9058	-47.9058
0.81373	-47.9058	-47.9058
0.82942	-47.9058	-47.9058
0.84511	-47.9058	-47.9058
0.8608	-47.9058	-47.9058
0.87649	-47.9058	-47.9058
0.89218	-47.9058	-47.9058
0.90787	-47.9058	-47.9058
0.90787	-47.9058	-47.9058
0.92427	-47.9058	-47.9058
0.94067	-47.9058	-47.9058
0.95708	-47.9058	-47.9058
0.97348	-47.9058	-47.9058
0.98988	-47.9058	-47.9058
1.00629	-47.9058	-47.9058
1.02269	-47.9058	-47.9058
1.03909	-47.9058	-47.9058
1.05549	-47.9058	-47.9058
1.0719	-47.9058	-47.9058
1.0883	-47.9058	-47.9058
1.1047	-47.9058	-47.9058
1.12111	-47.9058	-47.9058
1.13751	-47.9058	-47.9058
1.15391	-47.9058	-47.9058
1.17032	-47.9058	-47.9058
1.18672	-47.9058	-47.9058
1.20312	-47.9058	-47.9058
1.21952	-47.9058	-47.9058
#	Band-Index	10
1.21952	-47.8655	-47.8665
1.20312	-47.8655	-47.8665
1.18672	-47.8655	-47.8665
1.17032	-47.8655	-47.8665
1.15391	-47.8655	-47.8665
1.13751	-47.8655	-47.8665
1.12111	-47.8655	-47.8665
1.1047	-47.8655	-47.8665
1.0883	-47.8655	-47.8665
1.0719	-47.8655	-47.8665
1.05549	-47.8655	-47.8665
1.03909	-47.8655	-47.8665
1.02269	-47.8655	-47.8665
1.00629	-47.8655	-47.8665
0.98988	-47.8655	-47.8665
0.97348	-47.8655	-47.8665
0.95708	-47.8655	-47.8665
0.94067	-47.8655	-47.8665
0.92427	-47.8655	-47.8665
0.90787	-47.8655	-47.8665
0.90787	-47.8655	-47.8665
0.89218	-47.8655	-47.8665
0.87649	-47.8655	-47.8665
0.8608	-47.8655	-47.8665
0.84511	-47.8655	-47.8665
0.82942	-47.8655	-47.8665
0.81373	-47.8655	-47.8665
0.79804	-47.8655	-47.8665
0.78235	-47.8655	-47.8665
0.76666	-47.8655	-47.8665
0.75097	-47.8655	-47.8665
0.73528	-47.8655	-47.8665
0.71959	-47.8655	-47.8665
0.7039	-47.8655	-47.8665
0.68821	-47.8655	-47.8665
0.67252	-47.8655	-47.8665
0.65683	-47.8655	-47.8665
0.64114	-47.8655	-47.8665
0.62545	-47.8655	-47.8665
0.60976	-47.8655	-47.8665
0.60976	-47.8655	-47.8665
0.59336	-47.8655	-47.8665
0.57696	-47.8655	-47.8665
0.56055	-47.8655	-47.8665
0.54415	-47.8655	-47.8665
0.52775	-47.8655	-47.8665
0.51134	-47.8655	-47.8665
0.49494	-47.8655	-47.8665
0.47854	-47.8655	-47.8665
0.46213	-47.8655	-47.8665
0.44573	-47.8655	-47.8665
0.42933	-47.8655	-47.8665
0.41293	-47.8655	-47.8665
0.39652	-47.8655	-47.8665
0.38012	-47.8655	-47.8665
0.36372	-47.8655	-47.8665
0.34731	-47.8655	-47.8665
0.33091	-47.8655	-47.8665
0.31451	-47.8655	-47.8665
0.2981	-47.8655	-47.8665
0.2981	-47.8655	-47.8665
0.28242	-47.8655	-47.8665
0.26673	-47.8655	-47.8665
0.25104	-47.8655	-47.8665
0.23535	-47.8655	-47.8665
0.21966	-47.8655	-47.8665
0.20397	-47.8655	-47.8665
0.18828	-47.8655	-47.8665
0.17259	-47.8655	-47.8665
0.1569	-47.8655	-47.8665
0.14121	-47.8655	-47.8665
0.12552	-47.8655	-47.8665
0.10983	-47.8655	-47.8665
0.09414	-47.8655	-47.8665
0.07845	-47.8655	-47.8665
0.06276	-47.8655	-47.8665
0.04707	-47.8655	-47.8665
0.03138	-47.8655	-47.8665
0.01569	-47.8655	-47.8665
0	-47.8655	-47.8665
#	Band-Index	11
0	-47.7598	-47.7593
0.01569	-47.7598	-47.7593
0.03138	-47.7598	-47.7593
0.04707	-47.7598	-47.7593
0.06276	-47.7598	-47.7593
0.07845	-47.7598	-47.7592
0.09414	-47.7598	-47.7592
0.10983	-47.7598	-47.7592
0.12552	-47.7598	-47.7592
0.14121	-47.7598	-47.7592
0.1569	-47.7598	-47.7593
0.17259	-47.7598	-47.7592
0.18828	-47.7598	-47.7592
0.20397	-47.7598	-47.7592
0.21966	-47.7598	-47.7593
0.23535	-47.7598	-47.7593
0.25104	-47.7598	-47.7593
0.26673	-47.7598	-47.7592
0.28242	-47.7598	-47.7593
0.2981	-47.7598	-47.7593
0.2981	-47.7598	-47.7593
0.31451	-47.7598	-47.7593
0.33091	-47.7598	-47.7593
0.34731	-47.7598	-47.7593
0.36372	-47.7598	-47.7593
0.38012	-47.7598	-47.7593
0.39652	-47.7598	-47.7593
0.41293	-47.7598	-47.7593
0.42933	-47.7598	-47.7593
0.44573	-47.7598	-47.7593
0.46213	-47.7598	-47.7593
0.47854	-47.7598	-47.7592
0.49494	-47.7598	-47.7592
0.51134	-47.7598	-47.7593
0.52775	-47.7598	-47.7592
0.54415	-47.7598	-47.7593
0.56055	-47.7598	-47.7592
0.57696	-47.7598	-47.7593
0.59336	-47.7598	-47.7592
0.60976	-47.7598	-47.7592
0.60976	-47.7598	-47.7592
0.62545	-47.7598	-47.7592
0.64114	-47.7598	-47.7593
0.65683	-47.7598	-47.7593
0.67252	-47.7598	-47.7592
0.68821	-47.7598	-47.7592
0.7039	-47.7598	-47.7593
0.71959	-47.7598	-47.7593
0.73528	-47.7598	-47.7592
0.75097	-47.7598	-47.7592
0.76666	-47.7598	-47.7592
0.78235	-47.7598	-47.7593
0.79804	-47.7598	-47.7593
0.81373	-47.7598	-47.7593
0.82942	-47.7598	-47.7593
0.84511	-47.7598	-47.7593
0.8608	-47.7598	-47.7593
0.87649	-47.7598	-47.7592
0.89218	-47.7598	-47.7593
0.90787	-47.7598	-47.7592
0.90787	-47.7598	-47.7592
0.92427	-47.7598	-47.7593
0.94067	-47.7598	-47.7593
0.95708	-47.7598	-47.7593
0.97348	-47.7598	-47.7593
0.98988	-47.7598	-47.7593
1.00629	-47.7598	-47.7593
1.02269	-47.7598	-47.7593
1.03909	-47.7598	-47.7593
1.05549	-47.7598	-47.7592
1.0719	-47.7598	-47.7592
1.0883	-47.7598	-47.7593
1.1047	-47.7598	-47.7593
1.12111	-47.7598	-47.7593
1.13751	-47.7598	-47.7593
1.15391	-47.7598	-47.7593
1.17032	-47.7598	-47.7593
1.18672	-47.7598	-47.7593
1.20312	-47.7598	-47.7593
1.21952	-47.7598	-47.7593
#	Band-Index	12
1.21952	-47.703	-47.7185
1.20312	-47.703	-47.7185
1.18672	-47.703	-47.7185
1.17032	-47.703	-47.7185
1.15391	-47.703	-47.7185
1.13751	-47.703	-47.7185
1.12111	-47.703	-47.7185
1.1047	-47.703	-47.7185
1.0883	-47.703	-47.7185
1.0719	-47.703	-47.7185
1.05549	-47.703	-47.7185
1.03909	-47.703	-47.7185
1.02269	-47.703	-47.7185
1.00629	-47.703	-47.7185
0.98988	-47.703	-47.7185
0.97348	-47.703	-47.7185
0.95708	-47.703	-47.7185
0.94067	-47.703	-47.7185
0.92427	-47.703	-47.7185
0.90787	-47.703	-47.7185
0.90787	-47.703	-47.7185
0.89218	-47.703	-47.7185
0.87649	-47.703	-47.7185
0.8608	-47.703	-47.7185
0.84511	-47.703	-47.7185
0.82942	-47.703	-47.7185
0.81373	-47.703	-47.7185
0.79804	-47.703	-47.7185
0.78235	-47.703	-47.7185
0.76666	-47.703	-47.7185
0.75097	-47.703	-47.7185
0.73528	-47.703	-47.7185
0.71959	-47.703	-47.7185
0.7039	-47.703	-47.7185
0.68821	-47.703	-47.7185
0.67252	-47.703	-47.7185
0.65683	-47.703	-47.7185
0.64114	-47.703	-47.7185
0.62545	-47.703	-47.7185
0.60976	-47.703	-47.7185
0.60976	-47.703	-47.7185
0.59336	-47.703	-47.7185
0.57696	-47.703	-47.7185
0.56055	-47.703	-47.7185
0.54415	-47.703	-47.7185
0.52775	-47.703	-47.7185
0.51134	-47.703	-47.7185
0.49494	-47.703	-47.7185
0.47854	-47.703	-47.7185
0.46213	-47.703	-47.7185
0.44573	-47.703	-47.7185
0.42933	-47.703	-47.7185
0.41293	-47.703	-47.7185
0.39652	-47.703	-47.7185
0.38012	-47.703	-47.7185
0.36372	-47.703	-47.7185
0.34731	-47.703	-47.7185
0.33091	-47.703	-47.7185
0.31451	-47.703	-47.7185
0.2981	-47.703	-47.7185
0.2981	-47.703	-47.7185
0.28242	-47.703	-47.7185
0.26673	-47.703	-47.7185
0.25104	-47.703	-47.7185
0.23535	-47.703	-47.7185
0.21966	-47.703	-47.7185
0.20397	-47.703	-47.7185
0.18828	-47.703	-47.7185
0.17259	-47.703	-47.7185
0.1569	-47.703	-47.7185
0.14121	-47.703	-47.7185
0.12552	-47.703	-47.7185
0.10983	-47.703	-47.7185
0.09414	-47.703	-47.7185
0.07845	-47.703	-47.7185
0.06276	-47.703	-47.7185
0.04707	-47.703	-47.7185
0.03138	-47.703	-47.7185
0.01569	-47.703	-47.7185
0	-47.703	-47.7185
#	Band-Index	13
0	-47.6922	-47.6986
0.01569	-47.6922	-47.6986
0.03138	-47.6922	-47.6986
0.04707	-47.6922	-47.6986
0.06276	-47.6922	-47.6986
0.07845	-47.6922	-47.6986
0.09414	-47.6922	-47.6986
0.10983	-47.6922	-47.6986
0.12552	-47.6922	-47.6986
0.14121	-47.6922	-47.6986
0.1569	-47.6922	-47.6986
0.17259	-47.6922	-47.6986
0.18828	-47.6922	-47.6986
0.20397	-47.6922	-47.6986
0.21966	-47.6922	-47.6986
0.23535	-47.6922	-47.6986
0.25104	-47.6922	-47.6986
0.26673	-47.6922	-47.6986
0.28242	-47.6922	-47.6986
0.2981	-47.6922	-47.6986
0.2981	-47.6922	-47.6986
0.31451	-47.6922	-47.6986
0.33091	-47.6922	-47.6986
0.34731	-47.6922	-47.6986
0.36372	-47.6922	-47.6986
0.38012	-47.6922	-47.6986
0.39652	-47.6922	-47.6986
0.41293	-47.6922	-47.6986
0.42933	-47.6922	-47.6986
0.44573	-47.6922	-47.6986
0.46213	-47.6922	-47.6986
0.47854	-47.6922	-47.6986
0.49494	-47.6922	-47.6986
0.51134	-47.6922	-47.6986
0.52775	-47.6922	-47.6986
0.54415	-47.6922	-47.6986
0.56055	-47.6922	-47.6986
0.57696	-47.6922	-47.6986
0.59336	-47.6922	-47.6986
0.60976	-47.6922	-47.6986
0.60976	-47.6922	-47.6986
0.62545	-47.6922	-47.6986
0.64114	-47.6922	-47.6986
0.65683	-47.6922	-47.6986
0.67252	-47.6922	-47.6986
0.68821	-47.6922	-47.6986
0.7039	-47.6922	-47.6986
0.71959	-47.6922	-47.6986
0.73528	-47.6922	-47.6986
0.75097	-47.6922	-47.6986
0.76666	-47.6922	-47.6986
0.78235	-47.6922	-47.6986
0.79804	-47.6922	-47.6986
0.81373	-47.6922	-47.6986
0.82942	-47.6922	-47.6986
0.84511	-47.6922	-47.6986
0.8608	-47.6922	-47.6986
0.87649	-47.6922	-47.6986
0.89218	-47.6922	-47.6986
0.90787	-47.6922	-47.6986
0.90787	-47.6922	-47.6986
0.92427	-47.6922	-47.6986
0.94067	-47.6922	-47.6986
0.95708	-47.6922	-47.6986
0.97348	-47.6922	-47.6986
0.98988	-47.6922	-47.6986
1.00629	-47.6922	-47.6986
1.02269	-47.6922	-47.6986
1.03909	-47.6922	-47.6986
1.05549	-47.6922	-47.6986
1.0719	-47.6922	-47.6986
1.0883	-47.6922	-47.6986
1.1047	-47.6922	-47.6986
1.12111	-47.6922	-47.6986
1.13751	-47.6922	-47.6986
1.15391	-47.6922	-47.6986
1.17032	-47.6922	-47.6986
1.18672	-47.6922	-47.6986
1.20312	-47.6922	-47.6986
1.21952	-47.6922	-47.6986
#	Band-Index	14
1.21952	-47.6818	-47.696
1.20312	-47.6818	-47.696
1.18672	-47.6818	-47.696
1.17032	-47.6818	-47.696
1.15391	-47.6818	-47.696
1.13751	-47.6818	-47.696
1.12111	-47.6818	-47.696
1.1047	-47.6818	-47.696
1.0883	-47.6818	-47.696
1.0719	-47.6818	-47.696
1.05549	-47.6818	-47.696
1.03909	-47.6818	-47.696
1.02269	-47.6818	-47.696
1.00629	-47.6818	-47.696
0.98988	-47.6818	-47.696
0.97348	-47.6818	-47.696
0.95708	-47.6818	-47.696
0.94067	-47.6818	-47.696
0.92427	-47.6818	-47.696
0.90787	-47.6818	-47.696
0.90787	-47.6818	-47.696
0.89218	-47.6818	-47.696
0.87649	-47.6818	-47.696
0.8608	-47.6818	-47.696
0.84511	-47.6818	-47.696
0.82942	-47.6818	-47.696
0.81373	-47.6818	-47.696
0.79804	-47.6818	-47.696
0.78235	-47.6818	-47.696
0.76666	-47.6818	-47.696
0.75097	-47.6818	-47.696
0.73528	-47.6818	-47.696
0.71959	-47.6818	-47.696
0.7039	-47.6818	-47.696
0.68821	-47.6818	-47.696
0.67252	-47.6818	-47.696
0.65683	-47.6818	-47.696
0.64114	-47.6818	-47.696
0.62545	-47.6818	-47.696
0.60976	-47.6818	-47.696
0.60976	-47.6818	-47.696
0.59336	-47.6818	-47.696
0.57696	-47.6818	-47.696
0.56055	-47.6818	-47.696
0.54415	-47.6818	-47.696
0.52775	-47.6818	-47.696
0.51134	-47.6818	-47.696
0.49494	-47.6818	-47.696
0.47854	-47.6818	-47.696
0.46213	-47.6818	-47.696
0.44573	-47.6818	-47.696
0.42933	-47.6818	-47.696
0.41293	-47.6818	-47.696
0.39652	-47.6818	-47.696
0.38012	-47.6818	-47.696
0.36372	-47.6818	-47.696
0.34731	-47.6818	-47.696
0.33091	-47.6818	-47.696
0.31451	-47.6818	-47.696
0.2981	-47.6818	-47.696
0.2981	-47.6818	-47.696
0.28242	-47.6818	-47.696
0.26673	-47.6818	-47.696
0.25104	-47.6818	-47.696
0.23535	-47.6818	-47.696
0.21966	-47.6818	-47.696
0.20397	-47.6818	-47.696
0.18828	-47.6818	-47.696
0.17259	-47.6818	-47.696
0.1569	-47.6818	-47.696
0.14121	-47.6818	-47.696
0.12552	-47.6818	-47.696
0.10983	-47.6818	-47.696
0.09414	-47.6818	-47.696
0.07845	-47.6818	-47.696
0.06276	-47.6818	-47.696
0.04707	-47.6818	-47.696
0.03138	-47.6818	-47.696
0.01569	-47.6818	-47.696
0	-47.6818	-47.696
#	Band-Index	15
0	-47.6587	-47.6673
0.01569	-47.6587	-47.6673
0.03138	-47.6587	-47.6673
0.04707	-47.6587	-47.6673
0.06276	-47.6587	-47.6673
0.07845	-47.6587	-47.6673
0.09414	-47.6587	-47.6673
0.10983	-47.6587	-47.6673
0.12552	-47.6587	-47.6673
0.14121	-47.6587	-47.6673
0.1569	-47.6587	-47.6673
0.17259	-47.6587	-47.6673
0.18828	-47.6587	-47.6673
0.20397	-47.6587	-47.6673
0.21966	-47.6587	-47.6673
0.23535	-47.6587	-47.6673
0.25104	-47.6587	-47.6673
0.26673	-47.6587	-47.6673
0.28242	-47.6587	-47.6673
0.2981	-47.6587	-47.6673
0.2981	-47.6587	-47.6673
0.31451	-47.6587	-47.6673
0.33091	-47.6587	-47.6673
0.34731	-47.6587	-47.6673
0.36372	-47.6587	-47.6673
0.38012	-47.6587	-47.6673
0.39652	-47.6587	-47.6673
0.41293	-47.6587	-47.6673
0.42933	-47.6587	-47.6673
0.44573	-47.6587	-47.6673
0.46213	-47.6587	-47.6673
0.47854	-47.6587	-47.6673
0.49494	-47.6587	-47.6673
0.51134	-47.6587	-47.6673
0.52775	-47.6587	-47.6673
0.54415	-47.6587	-47.6673
0.56055	-47.6587	-47.6673
0.57696	-47.6587	-47.6673
0.59336	-47.6587	-47.6673
0.60976	-47.6587	-47.6673
0.60976	-47.6587	-47.6673
0.62545	-47.6587	-47.6673
0.64114	-47.6587	-47.6673
0.65683	-47.6587	-47.6673
0.67252	-47.6587	-47.6673
0.68821	-47.6587	-47.6673
0.7039	-47.6587	-47.6673
0.71959	-47.6587	-47.6673
0.73528	-47.6587	-47.6673
0.75097	-47.6587	-47.6673
0.76666	-47.6587	-47.6673
0.78235	-47.6587	-47.6673
0.79804	-47.6587	-47.6673
0.81373	-47.6587	-47.6673
0.82942	-47.6587	-47.6673
0.84511	-47.6587	-47.6673
0.8608	-47.6587	-47.6673
0.87649	-47.6587	-47.6673
0.89218	-47.6587	-47.6673
0.90787	-47.6587	-47.6673
0.90787	-47.6587	-47.6673
0.92427	-47.6587	-47.6673
0.94067	-47.6587	-47.6673
0.95708	-47.6587	-47.6673
0.97348	-47.6587	-47.6673
0.98988	-47.6587	-47.6673
1.00629	-47.6587	-47.6673
1.02269	-47.6587	-47.6673
1.03909	-47.6587	-47.6673
1.05549	-47.6587	-47.6673
1.0719	-47.6587	-47.6673
1.0883	-47.6587	-47.6673
1.1047	-47.6587	-47.6673
1.12111	-47.6587	-47.6673
1.13751	-47.6587	-47.6673
1.15391	-47.6587	-47.6673
1.17032	-47.6587	-47.6673
1.18672	-47.6587	-47.6673
1.20312	-47.6587	-47.6673
1.21952	-47.6587	-47.6673
#	Band-Index	16
1.21952	-47.4693	-47.4686
1.20312	-47.4693	-47.4686
1.18672	-47.4693	-47.4686
1.17032	-47.4693	-47.4686
1.15391	-47.4693	-47.4686
1.13751	-47.4693	-47.4686
1.12111	-47.4693	-47.4686
1.1047	-47.4693	-47.4686
1.0883	-47.4693	-47.4686
1.0719	-47.4693	-47.4686
1.05549	-47.4693	-47.4686
1.03909	-47.4693	-47.4686
1.02269	-47.4693	-47.4686
1.00629	-47.4693	-47.4686
0.98988	-47.4693	-47.4686
0.97348	-47.4693	-47.4686
0.95708	-47.4693	-47.4686
0.94067	-47.4693	-47.4686
0.92427	-47.4693	-47.4686
0.90787	-47.4693	-47.4686
0.90787	-47.4693	-47.4686
0.89218	-47.4693	-47.4686
0.87649	-47.4693	-47.4686
0.8608	-47.4693	-47.4686
0.84511	-47.4693	-47.4686
0.82942	-47.4693	-47.4686
0.81373	-47.4693	-47.4686
0.79804	-47.4693	-47.4686
0.78235	-47.4693	-47.4686
0.76666	-47.4693	-47.4686
0.75097	-47.4693	-47.4686
0.73528	-47.4693	-47.4686
0.71959	-47.4693	-47.4686
0.7039	-47.4693	-47.4686
0.68821	-47.4693	-47.4686
0.67252	-47.4693	-47.4686
0.65683	-47.4693	-47.4686
0.64114	-47.4693	-47.4686
0.62545	-47.4693	-47.4686
0.60976	-47.4693	-47.4686
0.60976	-47.4693	-47.4686
0.59336	-47.4693	-47.4686
0.57696	-47.4693	-47.4686
0.56055	-47.4693	-47.4686
0.54415	-47.4693	-47.4686
0.52775	-47.4693	-47.4686
0.51134	-47.4693	-47.4686
0.49494	-47.4693	-47.4686
0.47854	-47.4693	-47.4686
0.46213	-47.4693	-47.4686
0.44573	-47.4693	-47.4686
0.42933	-47.4693	-47.4686
0.41293	-47.4693	-47.4686
0.39652	-47.4693	-47.4686
0.38012	-47.4693	-47.4686
0.36372	-47.4693	-47.4686
0.34731	-47.4693	-47.4686
0.33091	-47.4693	-47.4686
0.31451	-47.4693	-47.4686
0.2981	-47.4693	-47.4686
0.2981	-47.4693	-47.4686
0.28242	-47.4693	-47.4686
0.26673	-47.4693	-47.4686
0.25104	-47.4693	-47.4686
0.23535	-47.4693	-47.4686
0.21966	-47.4693	-47.4686
0.20397	-47.4693	-47.4686
0.18828	-47.4693	-47.4686
0.17259	-47.4693	-47.4686
0.1569	-47.4693	-47.4686
0.14121	-47.4693	-47.4686
0.12552	-47.4693	-47.4686
0.10983	-47.4693	-47.4686
0.09414	-47.4693	-47.4686
0.07845	-47.4693	-47.4686
0.06276	-47.4693	-47.4686
0.04707	-47.4693	-47.4686
0.03138	-47.4693	-47.4686
0.01569	-47.4693	-47.4686
0	-47.4693	-47.4686
#	Band-Index	17
0	-29.9202	-29.9208
0.01569	-29.9202	-29.9208
0.03138	-29.9202	-29.9208
0.04707	-29.9202	-29.9208
0.06276	-29.9202	-29.9208
0.07845	-29.9202	-29.9208
0.09414	-29.9202	-29.9208
0.10983	-29.9202	-29.9208
0.12552	-29.9202	-29.9207
0.14121	-29.9202	-29.9207
0.1569	-29.9202	-29.9207
0.17259	-29.9202	-29.9207
0.18828	-29.9202	-29.9207
0.20397	-29.9202	-29.9207
0.21966	-29.9202	-29.9207
0.23535	-29.9202	-29.9207
0.25104	-29.9202	-29.9207
0.26673	-29.9202	-29.9207
0.28242	-29.9202	-29.9207
0.2981	-29.9202	-29.9207
0.2981	-29.9202	-29.9207
0.31451	-29.9202	-29.9207
0.33091	-29.9202	-29.9207
0.34731	-29.9201	-29.9207
0.36372	-29.9201	-29.9206
0.38012	-29.92	-29.9206
0.39652	-29.92	-29.9205
0.41293	-29.9199	-29.9204
0.42933	-29.9198	-29.9203
0.44573	-29.9197	-29.9203
0.46213	-29.9197	-29.9202
0.47854	-29.9196	-29.9201
0.49494	-29.9195	-29.92
0.51134	-29.9194	-29.9199
0.52775	-29.9193	-29.9199
0.54415	-29.9193	-29.9198
0.56055	-29.9192	-29.9197
0.57696	-29.9192	-29.9197
0.59336	-29.9192	-29.9197
0.60976	-29.9192	-29.9197
0.60976	-29.9192	-29.9197
0.62545	-29.9192	-29.9197
0.64114	-29.9192	-29.9197
0.65683	-29.9192	-29.9197
0.67252	-29.9192	-29.9197
0.68821	-29.9192	-29.9197
0.7039	-29.9192	-29.9197
0.71959	-29.9192	-29.9197
0.73528	-29.9192	-29.9197
0.75097	-29.9192	-29.9197
0.76666	-29.9192	-29.9197
0.78235	-29.9192	-29.9197
0.79804	-29.9192	-29.9197
0.81373	-29.9192	-29.9197
0.82942	-29.9192	-29.9197
0.84511	-29.9192	-29.9197
0.8608	-29.9192	-29.9197
0.87649	-29.9192	-29.9197
0.89218	-29.9192	-29.9197
0.90787	-29.9192	-29.9197
0.90787	-29.9192	-29.9197
0.92427	-29.9192	-29.9197
0.94067	-29.9192	-29.9197
0.95708	-29.9192	-29.9197
0.97348	-29.9193	-29.9198
0.98988	-29.9194	-29.9199
1.00629	-29.9194	-29.9199
1.02269	-29.9195	-29.92
1.03909	-29.9196	-29.9201
1.05549	-29.9197	-29.9202
1.0719	-29.9198	-29.9203
1.0883	-29.9198	-29.9204
1.1047	-29.9199	-29.9204
1.12111	-29.92	-29.9205
1.13751	-29.92	-29.9206
1.15391	-29.9201	-29.9206
1.17032	-29.9201	-29.9207
1.18672	-29.9202	-29.9207
1.20312	-29.9202	-29.9207
1.21952	-29.9202	-29.9208
#	Band-Index	18
1.21952	-29.8833	-29.8838
1.20312	-29.8834	-29.8838
1.18672	-29.8835	-29.8839
1.17032	-29.8836	-29.8841
1.15391	-29.8839	-29.8844
1.13751	-29.8841	-29.8847
1.12111	-29.8845	-29.885
1.1047	-29.8848	-29.8854
1.0883	-29.8851	-29.8858
1.0719	-29.8855	-29.8862
1.05549	-29.8859	-29.8866
1.03909	-29.8862	-29.8869
1.02269	-29.8865	-29.8873
1.00629	-29.8868	-29.8876
0.98988	-29.8871	-29.8879
0.97348	-29.8873	-29.8881
0.95708	-29.8875	-29.8883
0.94067	-29.8876	-29.8884
0.92427	-29.8877	-29.8885
0.90787	-29.8877	-29.8885
0.90787	-29.8877	-29.8885
0.89218	-29.8877	-29.8885
0.87649	-29.8877	-29.8885
0.8608	-29.8877	-29.8885
0.84511	-29.8877	-29.8885
0.82942	-29.8877	-29.8885
0.81373	-29.8877	-29.8885
0.79804	-29.8877	-29.8885
0.78235	-29.8877	-29.8885
0.76666	-29.8877	-29.8885
0.75097	-29.8877	-29.8885
0.73528	-29.8877	-29.8885
0.71959	-29.8877	-29.8886
0.7039	-29.8877	-29.8886
0.68821	-29.8877	-29.8886
0.67252	-29.8877	-29.8886
0.65683	-29.8877	-29.8886
0.64114	-29.8877	-29.8886
0.62545	-29.8877	-29.8886
0.60976	-29.8877	-29.8886
0.60976	-29.8877	-29.8886
0.59336	-29.8877	-29.8885
0.57696	-29.8876	-29.8884
0.56055	-29.8875	-29.8883
0.54415	-29.8873	-29.8881
0.52775	-29.8871	-29.8879
0.51134	-29.8868	-29.8876
0.49494	-29.8865	-29.8873
0.47854	-29.8862	-29.8869
0.46213	-29.8859	-29.8865
0.44573	-29.8855	-29.8862
0.42933	-29.8851	-29.8858
0.41293	-29.8848	-29.8854
0.39652	-29.8844	-29.885
0.38012	-29.8841	-29.8847
0.36372	-29.8838	-29.8843
0.34731	-29.8836	-29.8841
0.33091	-29.8834	-29.8839
0.31451	-29.8833	-29.8838
0.2981	-29.8833	-29.8837
0.2981	-29.8833	-29.8837
0.28242	-29.8833	-29.8837
0.26673	-29.8833	-29.8837
0.25104	-29.8833	-29.8837
0.23535	-29.8833	-29.8837
0.21966	-29.8833	-29.8837
0.20397	-29.8833	-29.8837
0.18828	-29.8833	-29.8837
0.17259	-29.8833	-29.8838
0.1569	-29.8833	-29.8838
0.14121	-29.8833	-29.8838
0.12552	-29.8833	-29.8838
0.10983	-29.8833	-29.8838
0.09414	-29.8833	-29.8838
0.07845	-29.8833	-29.8838
0.06276	-29.8833	-29.8838
0.04707	-29.8833	-29.8838
0.03138	-29.8833	-29.8838
0.01569	-29.8833	-29.8838
0	-29.8833	-29.8838
#	Band-Index	19
0	-29.861	-29.863
0.01569	-29.861	-29.863
0.03138	-29.861	-29.863
0.04707	-29.861	-29.863
0.06276	-29.861	-29.863
0.07845	-29.861	-29.863
0.09414	-29.861	-29.863
0.10983	-29.861	-29.863
0.12552	-29.861	-29.863
0.14121	-29.861	-29.863
0.1569	-29.861	-29.863
0.17259	-29.861	-29.863
0.18828	-29.861	-29.863
0.20397	-29.861	-29.863
0.21966	-29.861	-29.863
0.23535	-29.861	-29.863
0.25104	-29.861	-29.863
0.26673	-29.861	-29.863
0.28242	-29.861	-29.863
0.2981	-29.861	-29.863
0.2981	-29.861	-29.863
0.31451	-29.861	-29.863
0.33091	-29.8609	-29.8629
0.34731	-29.8607	-29.8627
0.36372	-29.8605	-29.8624
0.38012	-29.8602	-29.8621
0.39652	-29.8599	-29.8617
0.41293	-29.8596	-29.8614
0.42933	-29.8593	-29.861
0.44573	-29.859	-29.8606
0.46213	-29.8586	-29.8602
0.47854	-29.8583	-29.8599
0.49494	-29.858	-29.8595
0.51134	-29.8578	-29.8592
0.52775	-29.8576	-29.859
0.54415	-29.8574	-29.8588
0.56055	-29.8573	-29.8586
0.57696	-29.8572	-29.8585
0.59336	-29.8571	-29.8585
0.60976	-29.8571	-29.8584
0.60976	-29.8571	-29.8584
0.62545	-29.8571	-29.8584
0.64114	-29.8571	-29.8584
0.65683	-29.8571	-29.8584
0.67252	-29.8571	-29.8584
0.68821	-29.8571	-29.8584
0.7039	-29.8571	-29.8584
0.71959	-29.8571	-29.8584
0.73528	-29.8571	-29.8584
0.75097	-29.8571	-29.8584
0.76666	-29.8571	-29.8584
0.78235	-29.8571	-29.8584
0.79804	-29.8571	-29.8584
0.81373	-29.8571	-29.8584
0.82942	-29.8571	-29.8584
0.84511	-29.8571	-29.8584
0.8608	-29.8571	-29.8584
0.87649	-29.8571	-29.8584
0.89218	-29.8571	-29.8584
0.90787	-29.8571	-29.8584
0.90787	-29.8571	-29.8584
0.92427	-29.8571	-29.8584
0.94067	-29.8572	-29.8585
0.95708	-29.8573	-29.8586
0.97348	-29.8574	-29.8588
0.98988	-29.8576	-29.859
1.00629	-29.8578	-29.8592
1.02269	-29.858	-29.8595
1.03909	-29.8583	-29.8599
1.05549	-29.8586	-29.8602
1.0719	-29.859	-29.8606
1.0883	-29.8593	-29.861
1.1047	-29.8596	-29.8614
1.12111	-29.8599	-29.8617
1.13751	-29.8603	-29.8621
1.15391	-29.8605	-29.8624
1.17032	-29.8607	-29.8627
1.18672	-29.8609	-29.8629
1.20312	-29.861	-29.863
1.21952	-29.861	-29.863
#	Band-Index	20
1.21952	-29.8469	-29.8475
1.20312	-29.8468	-29.8474
1.18672	-29.8468	-29.8474
1.17032	-29.8467	-29.8473
1.15391	-29.8466	-29.8472
1.13751	-29.8465	-29.8471
1.12111	-29.8463	-29.8469
1.1047	-29.8461	-29.8468
1.0883	-29.8459	-29.8466
1.0719	-29.8457	-29.8464
1.05549	-29.8454	-29.8461
1.03909	-29.8452	-29.8459
1.02269	-29.8449	-29.8456
1.00629	-29.8447	-29.8454
0.98988	-29.8444	-29.8452
0.97348	-29.8442	-29.845
0.95708	-29.844	-29.8448
0.94067	-29.8439	-29.8447
0.92427	-29.8438	-29.8446
0.90787	-29.8438	-29.8446
0.90787	-29.8438	-29.8446
0.89218	-29.8438	-29.8446
0.87649	-29.8438	-29.8446
0.8608	-29.8438	-29.8446
0.84511	-29.8438	-29.8446
0.82942	-29.8438	-29.8446
0.81373	-29.8438	-29.8446
0.79804	-29.8438	-29.8446
0.78235	-29.8438	-29.8446
0.76666	-29.8438	-29.8446
0.75097	-29.8438	-29.8446
0.73528	-29.8438	-29.8446
0.71959	-29.8438	-29.8446
0.7039	-29.8438	-29.8446
0.68821	-29.8438	-29.8446
0.67252	-29.8438	-29.8446
0.65683	-29.8438	-29.8446
0.64114	-29.8438	-29.8446
0.62545	-29.8438	-29.8446
0.60976	-29.8438	-29.8446
0.60976	-29.8438	-29.8446
0.59336	-29.8438	-29.8446
0.57696	-29.8439	-29.8447
0.56055	-29.8441	-29.8448
0.54415	-29.8442	-29.845
0.52775	-29.8444	-29.8452
0.51134	-29.8447	-29.8454
0.49494	-29.8449	-29.8456
0.47854	-29.8452	-29.8459
0.46213	-29.8454	-29.8461
0.44573	-29.8457	-29.8463
0.42933	-29.8459	-29.8466
0.41293	-29.8461	-29.8468
0.39652	-29.8463	-29.8469
0.38012	-29.8465	-29.8471
0.36372	-29.8466	-29.8472
0.34731	-29.8467	-29.8473
0.33091	-29.8468	-29.8474
0.31451	-29.8468	-29.8474
0.2981	-29.8468	-29.8474
0.2981	-29.8468	-29.8474
0.28242	-29.8468	-29.8474
0.26673	-29.8468	-29.8474
0.25104	-29.8468	-29.8474
0.23535	-29.8468	-29.8474
0.21966	-29.8468	-29.8474
0.20397	-29.8468	-29.8474
0.18828	-29.8468	-29.8474
0.17259	-29.8468	-29.8474
0.1569	-29.8468	-29.8474
0.14121	-29.8468	-29.8474
0.12552	-29.8468	-29.8474
0.10983	-29.8468	-29.8474
0.09414	-29.8468	-29.8474
0.07845	-29.8468	-29.8475
0.06276	-29.8469	-29.8475
0.04707	-29.8469	-29.8475
0.03138	-29.8469	-29.8475
0.01569	-29.8469	-29.8475
0	-29.8469	-29.8475
#	Band-Index	21
0	-29.8253	-29.8256
0.01569	-29.8253	-29.8256
0.03138	-29.8253	-29.8256
0.04707	-29.8253	-29.8256
0.06276	-29.8253	-29.8256
0.07845	-29.8253	-29.8256
0.09414	-29.8253	-29.8256
0.10983	-29.8253	-29.8256
0.12552	-29.8253	-29.8256
0.14121	-29.8253	-29.8256
0.1569	-29.8253	-29.8256
0.17259	-29.8253	-29.8256
0.18828	-29.8252	-29.8256
0.20397	-29.8252	-29.8256
0.21966	-29.8252	-29.8256
0.23535	-29.8252	-29.8256
0.25104	-29.8252	-29.8256
0.26673	-29.8252	-29.8256
0.28242	-29.8252	-29.8256
0.2981	-29.8252	-29.8256
0.2981	-29.8252	-29.8256
0.31451	-29.8252	-29.8256
0.33091	-29.8252	-29.8255
0.34731	-29.8252	-29.8255
0.36372	-29.8252	-29.8255
0.38012	-29.8252	-29.8255
0.39652	-29.8252	-29.8255
0.41293	-29.8252	-29.8255
0.42933	-29.8251	-29.8255
0.44573	-29.8251	-29.8254
0.46213	-29.8251	-29.8254
0.47854	-29.8251	-29.8254
0.49494	-29.825	-29.8254
0.51134	-29.825	-29.8254
0.52775	-29.825	-29.8253
0.54415	-29.825	-29.8253
0.56055	-29.825	-29.8253
0.57696	-29.825	-29.8253
0.59336	-29.825	-29.8253
0.60976	-29.825	-29.8253
0.60976	-29.825	-29.8253
0.62545	-29.825	-29.8253
0.64114	-29.825	-29.8253
0.65683	-29.825	-29.8253
0.67252	-29.825	-29.8253
0.68821	-29.825	-29.8253
0.7039	-29.825	-29.8253
0.71959	-29.825	-29.8253
0.73528	-29.825	-29.8253
0.75097	-29.825	-29.8253
0.76666	-29.825	-29.8253
0.78235	-29.825	-29.8253
0.79804	-29.825	-29.8253
0.81373	-29.825	-29.8253
0.82942	-29.825	-29.8253
0.84511	-29.825	-29.8253
0.8608	-29.825	-29.8253
0.87649	-29.825	-29.8253
0.89218	-29.825	-29.8253
0.90787	-29.825	-29.8253
0.90787	-29.825	-29.8253
0.92427	-29.825	-29.8253
0.94067	-29.825	-29.8253
0.95708	-29.825	-29.8253
0.97348	-29.825	-29.8253
0.98988	-29.825	-29.8253
1.00629	-29.825	-29.8254
1.02269	-29.8251	-29.8254
1.03909	-29.8251	-29.8254
1.05549	-29.8251	-29.8254
1.0719	-29.8251	-29.8255
1.0883	-29.8252	-29.8255
1.1047	-29.8252	-29.8255
1.12111	-29.8252	-29.8255
1.13751	-29.8252	-29.8256
1.15391	-29.8253	-29.8256
1.17032	-29.8253	-29.8256
1.18672	-29.8253	-29.8256
1.20312	-29.8253	-29.8256
1.21952	-29.8253	-29.8256
#	Band-Index	22
1.21952	-29.8122	-29.8126
1.20312	-29.8122	-29.8126
1.18672	-29.8122	-29.8126
1.17032	-29.8122	-29.8126
1.15391	-29.8122	-29.8126
1.13751	-29.8122	-29.8126
1.12111	-29.8122	-29.8126
1.1047	-29.8122	-29.8126
1.0883	-29.8122	-29.8126
1.0719	-29.8122	-29.8125
1.05549	-29.8122	-29.8125
1.03909	-29.8121	-29.8125
1.02269	-29.8121	-29.8125
1.00629	-29.8121	-29.8125
0.98988	-29.8121	-29.8125
0.97348	-29.8121	-29.8125
0.95708	-29.8121	-29.8125
0.94067	-29.8121	-29.8125
0.92427	-29.8121	-29.8125
0.90787	-29.8121	-29.8125
0.90787	-29.8121	-29.8125
0.89218	-29.8121	-29.8125
0.87649	-29.8121	-29.8125
0.8608	-29.8121	-29.8125
0.84511	-29.8121	-29.8125
0.82942	-29.8121	-29.8125
0.81373	-29.8121	-29.8125
0.79804	-29.8121	-29.8125
0.78235	-29.8121	-29.8125
0.76666	-29.8121	-29.8125
0.75097	-29.8121	-29.8125
0.73528	-29.8121	-29.8125
0.71959	-29.8121	-29.8125
0.7039	-29.8121	-29.8125
0.68821	-29.8121	-29.8125
0.67252	-29.8121	-29.8125
0.65683	-29.8122	-29.8125
0.64114	-29.8122	-29.8125
0.62545	-29.8122	-29.8125
0.60976	-29.8122	-29.8125
0.60976	-29.8122	-29.8125
0.59336	-29.8122	-29.8125
0.57696	-29.8122	-29.8125
0.56055	-29.8122	-29.8125
0.54415	-29.8122	-29.8125
0.52775	-29.8122	-29.8125
0.51134	-29.8122	-29.8125
0.49494	-29.8122	-29.8125
0.47854	-29.8122	-29.8125
0.46213	-29.8122	-29.8125
0.44573	-29.8122	-29.8125
0.42933	-29.8122	-29.8125
0.41293	-29.8122	-29.8125
0.39652	-29.8122	-29.8125
0.38012	-29.8122	-29.8125
0.36372	-29.8122	-29.8125
0.34731	-29.8122	-29.8125
0.33091	-29.8122	-29.8125
0.31451	-29.8122	-29.8125
0.2981	-29.8122	-29.8125
0.2981	-29.8122	-29.8125
0.28242	-29.8122	-29.8125
0.26673	-29.8122	-29.8125
0.25104	-29.8122	-29.8126
0.23535	-29.8122	-29.8126
0.21966	-29.8122	-29.8126
0.20397	-29.8122	-29.8126
0.18828	-29.8122	-29.8126
0.17259	-29.8122	-29.8126
0.1569	-29.8122	-29.8126
0.14121	-29.8122	-29.8126
0.12552	-29.8122	-29.8126
0.10983	-29.8122	-29.8126
0.09414	-29.8122	-29.8126
0.07845	-29.8122	-29.8126
0.06276	-29.8122	-29.8126
0.04707	-29.8122	-29.8126
0.03138	-29.8122	-29.8126
0.01569	-29.8122	-29.8126
0	-29.8122	-29.8126
#	Band-Index	23
0	-29.7869	-29.7895
0.01569	-29.7869	-29.7895
0.03138	-29.7869	-29.7895
0.04707	-29.787	-29.7895
0.06276	-29.787	-29.7895
0.07845	-29.787	-29.7895
0.09414	-29.787	-29.7895
0.10983	-29.787	-29.7895
0.12552	-29.787	-29.7895
0.14121	-29.7871	-29.7895
0.1569	-29.7871	-29.7895
0.17259	-29.7871	-29.7895
0.18828	-29.7871	-29.7895
0.20397	-29.7871	-29.7895
0.21966	-29.7871	-29.7895
0.23535	-29.7871	-29.7895
0.25104	-29.7871	-29.7895
0.26673	-29.7872	-29.7895
0.28242	-29.7872	-29.7895
0.2981	-29.7872	-29.7895
0.2981	-29.7872	-29.7895
0.31451	-29.7872	-29.7896
0.33091	-29.7872	-29.7897
0.34731	-29.7874	-29.79
0.36372	-29.7876	-29.7903
0.38012	-29.7878	-29.7907
0.39652	-29.7882	-29.7911
0.41293	-29.7886	-29.7916
0.42933	-29.789	-29.7922
0.44573	-29.7895	-29.7928
0.46213	-29.79	-29.7933
0.47854	-29.7905	-29.7939
0.49494	-29.791	-29.7945
0.51134	-29.7915	-29.795
0.52775	-29.7919	-29.7954
0.54415	-29.7922	-29.7958
0.56055	-29.7925	-29.7961
0.57696	-29.7927	-29.7964
0.59336	-29.7929	-29.7965
0.60976	-29.7929	-29.7965
0.60976	-29.7929	-29.7965
0.62545	-29.7929	-29.7965
0.64114	-29.7929	-29.7965
0.65683	-29.7929	-29.7965
0.67252	-29.7929	-29.7965
0.68821	-29.7929	-29.7965
0.7039	-29.7929	-29.7965
0.71959	-29.7929	-29.7965
0.73528	-29.7929	-29.7965
0.75097	-29.7929	-29.7965
0.76666	-29.7929	-29.7965
0.78235	-29.7929	-29.7965
0.79804	-29.7929	-29.7965
0.81373	-29.7929	-29.7965
0.82942	-29.7929	-29.7965
0.84511	-29.7929	-29.7965
0.8608	-29.7929	-29.7965
0.87649	-29.7929	-29.7965
0.89218	-29.7929	-29.7965
0.90787	-29.7929	-29.7965
0.90787	-29.7929	-29.7965
0.92427	-29.7929	-29.7965
0.94067	-29.7928	-29.7964
0.95708	-29.7925	-29.7961
0.97348	-29.7922	-29.7958
0.98988	-29.7919	-29.7954
1.00629	-29.7914	-29.795
1.02269	-29.791	-29.7945
1.03909	-29.7905	-29.7939
1.05549	-29.79	-29.7933
1.0719	-29.7895	-29.7928
1.0883	-29.789	-29.7922
1.1047	-29.7885	-29.7916
1.12111	-29.7881	-29.7911
1.13751	-29.7877	-29.7906
1.15391	-29.7874	-29.7902
1.17032	-29.7872	-29.7899
1.18672	-29.787	-29.7897
1.20312	-29.787	-29.7895
1.21952	-29.7869	-29.7895
#	Band-Index	24
1.21952	-29.7866	-29.7868
1.20312	-29.7866	-29.7868
1.18672	-29.7867	-29.7868
1.17032	-29.7867	-29.7868
1.15391	-29.7867	-29.7868
1.13751	-29.7867	-29.7868
1.12111	-29.7868	-29.7868
1.1047	-29.7868	-29.7868
1.0883	-29.7868	-29.7868
1.0719	-29.7868	-29.7869
1.05549	-29.7868	-29.7869
1.03909	-29.7868	-29.7869
1.02269	-29.7868	-29.7869
1.00629	-29.7869	-29.7869
0.98988	-29.7869	-29.7869
0.97348	-29.7869	-29.7869
0.95708	-29.7869	-29.7869
0.94067	-29.7869	-29.787
0.92427	-29.7869	-29.787
0.90787	-29.7869	-29.787
0.90787	-29.7869	-29.787
0.89218	-29.7869	-29.787
0.87649	-29.7869	-29.787
0.8608	-29.7869	-29.787
0.84511	-29.7869	-29.787
0.82942	-29.7869	-29.787
0.81373	-29.7869	-29.787
0.79804	-29.7869	-29.787
0.78235	-29.7869	-29.787
0.76666	-29.7869	-29.787
0.75097	-29.7869	-29.787
0.73528	-29.7869	-29.787
0.71959	-29.7869	-29.787
0.7039	-29.7869	-29.787
0.68821	-29.7869	-29.787
0.67252	-29.7869	-29.787
0.65683	-29.7869	-29.787
0.64114	-29.7869	-29.787
0.62545	-29.7869	-29.787
0.60976	-29.7869	-29.787
0.60976	-29.7869	-29.787
0.59336	-29.7869	-29.787
0.57696	-29.7869	-29.787
0.56055	-29.7869	-29.787
0.54415	-29.7869	-29.787
0.52775	-29.7869	-29.787
0.51134	-29.7869	-29.7869
0.49494	-29.7868	-29.7869
0.47854	-29.7868	-29.7869
0.46213	-29.7868	-29.7869
0.44573	-29.7867	-29.7868
0.42933	-29.7867	-29.7868
0.41293	-29.7867	-29.7868
0.39652	-29.7866	-29.7868
0.38012	-29.7866	-29.7867
0.36372	-29.7865	-29.7867
0.34731	-29.7864	-29.7867
0.33091	-29.7864	-29.7867
0.31451	-29.7863	-29.7867
0.2981	-29.7863	-29.7867
0.2981	-29.7863	-29.7867
0.28242	-29.7863	-29.7867
0.26673	-29.7863	-29.7867
0.25104	-29.7863	-29.7867
0.23535	-29.7863	-29.7867
0.21966	-29.7864	-29.7867
0.20397	-29.7864	-29.7867
0.18828	-29.7864	-29.7867
0.17259	-29.7864	-29.7867
0.1569	-29.7864	-29.7867
0.14121	-29.7864	-29.7867
0.12552	-29.7865	-29.7867
0.10983	-29.7865	-29.7867
0.09414	-29.7865	-29.7867
0.07845	-29.7865	-29.7868
0.06276	-29.7865	-29.7868
0.04707	-29.7866	-29.7868
0.03138	-29.7866	-29.7868
0.01569	-29.7866	-29.7868
0	-29.7866	-29.7868
#	Band-Index	25
0	-29.7811	-29.7842
0.01569	-29.7811	-29.7842
0.03138	-29.7811	-29.7842
0.04707	-29.7811	-29.7842
0.06276	-29.7811	-29.7842
0.07845	-29.7811	-29.7842
0.09414	-29.7811	-29.7842
0.10983	-29.7811	-29.7842
0.12552	-29.7811	-29.7842
0.14121	-29.7811	-29.7842
0.1569	-29.7811	-29.7842
0.17259	-29.7811	-29.7842
0.18828	-29.7811	-29.7842
0.20397	-29.7811	-29.7842
0.21966	-29.7811	-29.7842
0.23535	-29.7811	-29.7842
0.25104	-29.7811	-29.7842
0.26673	-29.7811	-29.7842
0.28242	-29.7811	-29.7842
0.2981	-29.7811	-29.7842
0.2981	-29.7811	-29.7842
0.31451	-29.7811	-29.7842
0.33091	-29.7811	-29.7842
0.34731	-29.7812	-29.7842
0.36372	-29.7812	-29.7842
0.38012	-29.7813	-29.7842
0.39652	-29.7814	-29.7842
0.41293	-29.7815	-29.7841
0.42933	-29.7816	-29.7841
0.44573	-29.7816	-29.7841
0.46213	-29.7817	-29.7841
0.47854	-29.7818	-29.7841
0.49494	-29.7818	-29.7841
0.51134	-29.7818	-29.784
0.52775	-29.7819	-29.784
0.54415	-29.7819	-29.784
0.56055	-29.7819	-29.784
0.57696	-29.7819	-29.784
0.59336	-29.7819	-29.784
0.60976	-29.7819	-29.784
0.60976	-29.7819	-29.784
0.62545	-29.7819	-29.784
0.64114	-29.7819	-29.784
0.65683	-29.7819	-29.784
0.67252	-29.7819	-29.784
0.68821	-29.7819	-29.784
0.7039	-29.7819	-29.784
0.71959	-29.7819	-29.784
0.73528	-29.782	-29.784
0.75097	-29.782	-29.784
0.76666	-29.782	-29.784
0.78235	-29.782	-29.784
0.79804	-29.782	-29.7841
0.81373	-29.782	-29.7841
[truncated: 41,153 more rows]

## Sheet: Fig. 3d
The Mott Schottky (M–S) diagrams with different frequency
	500 Hz	400 Hz	300 Hz
Potential (V)	C-2 (F-2 × 108)	C-2 (F-2 × 108)	C-2 (F-2 × 108)
1.565e-07	527682000	349174000	121595000
0.05	532891000	321339000	122845000
0.1	525951000	289292000	122011000
0.15	510220000	252298000	118018000
0.2	489431000	231584000	110629000
0.25	465815000	216723000	101318000
0.3	442518000	208659000	91691600
0.35	420591000	187273000	83117900
0.4	399222000	161088000	75728500
0.45	377432000	140127000	69518700
0.5	356491000	124102000	63975900
0.55	335457000	118155000	58856000
0.6	313281000	110762000	54042000
0.65	291862000	102332000	49610200
0.7	274316000	100057000	45877200
0.75	261360000	101191000	43111400
0.8	251301000	99679900	41153900
0.85	242612000	104504000	39953600
0.9	235039000	115034000	39304900
0.95	225882000	117746000	38943300
1	217278000	107871000	38419700
1.05	214140000	92777800	37483000
1.1	214508000	84498400	36073200
1.15	214140000	79380200	34321300
1.2	208478000	74747500	31651500
1.25	195267000	68891500	27466000
1.3	173934000	57609400	22041100
1.35	147358000	48116900	17103100
1.4	119525000	42127000	13817100
1.45	94480100	35734400	11898800
1.5	73341800	28994900	10852200
1.55	55436600	25500400	10123900
1.6	40671700	23693400	9.4633e+06
1.65	29600200	24470400	8.75421e+06
1.7	22041100	27203200	8.04064e+06
1.75	17285500	27571500	7.40177e+06
1.8	14541000	26042700	6.81556e+06
1.85	12989100	24819700	6.29131e+06
1.9	12086000	24476600	5.85777e+06
1.95	11739000	21723700	5.9463e+06
2	11950900	15943800	6.75011e+06

## Sheet: Fig. 3f
Electrochemical impedance spectroscopy (EIS) spectra
Z' (103 ohm mm-1)	Z'' (103 ohm mm-1)
4.421	-0.05001
4.432	0.1035
4.454	0.2549
4.487	0.4063
4.529	0.5602
4.581	0.7209
4.643	0.8932
4.717	1.081
4.804	1.287
4.907	1.516
5.027	1.77
5.166	2.055
5.328	2.377
5.518	2.74
5.739	3.153
5.999	3.62
6.306	4.148
6.669	4.742
7.1	5.408
7.607	6.148
8.196	6.962
8.877	7.855
9.657	8.828
10.55	9.88
11.55	11.01
12.68	12.24
13.93	13.58
15.33	15.03
16.83	16.59
18.46	18.31
20.19	20.21
22.04	22.34
23.98	24.73
25.98	27.38
28.22	30.58
30.75	34.21
33.51	38.26
36.51	43.08
39.81	48.7
43.53	55.24
47.8	62.8
52.7	71.45
58.27	81.27
64.58	92.37
71.66	105
79.53	119.4
88.19	135.7
97.52	154.5
107.8	176.4
119	202.1
131.3	232.5
144.9	269
160.2	311.7
178	362.8
198.9	423
223	498.1
251.7	588
287.2	686.9
331.8	797.3
387	921.8
454.2	1063
536.7	1223
639.3	1405
768.2	1610
931.2	1836
1135	2084
1386	2346
1691	2613
2056	2877
2482	3122
2969	3331
3522	3486
4113	3569
4707	3575
5280	3506
5811	3373
6294	3195
6711	2985
7060	2758
7351	2538
7605	2355
7843	2217
8100	2117
8393	2058

## Sheet: Fig. 3g
Transient piezoelectric current under US irradiation
Time (s)	Current (μA/cm2)
0	0.00573
0.1	0.00573
0.2	0.00563
0.3	0.00553
0.4	0.00553
0.5	0.00543
0.6	0.00543
0.7	0.00533
0.8	0.00533
0.9	0.00523
1	0.00512
1.1	0.00492
1.2	0.00492
1.3	0.00451
1.4	0.00462
1.5	0.00431
1.6	0.00451
1.7	0.00451
1.8	0.00431
1.9	0.00431
2	0.00431
2.1	0.00431
2.2	0.00421
2.3	0.00421
2.4	0.00421
2.5	0.00421
2.6	0.00421
2.7	0.00411
2.8	0.00411
2.9	0.00411
3	0.00411
3.1	0.00401
3.2	0.00401
3.3	0.00401
3.4	0.00391
3.5	0.00391
3.6	0.0036
3.7	0.0038
3.8	0.00695
3.9	0.00868
4	0.00969
4.1	0.0104
4.2	0.01091
4.3	0.01101
4.4	0.01132
4.5	0.01152
4.6	0.01152
4.7	0.01182
4.8	0.01182
4.9	0.01192
5	0.01223
5.1	0.01243
5.2	0.01233
5.3	0.01233
5.4	0.01233
5.5	0.01243
5.6	0.01263
5.7	0.01253
5.8	0.01253
5.9	0.01253
6	0.01253
6.1	0.01274
6.2	0.01233
6.3	0.01274
6.4	0.01253
6.5	0.01263
6.6	0.01263
6.7	0.01263
6.8	0.01243
6.9	0.01284
7	0.01263
7.1	0.01304
7.2	0.01274
7.3	0.01314
7.4	0.01284
7.5	0.01324
7.6	0.01284
7.7	0.01284
7.8	0.01294
7.9	0.01294
8	0.01294
8.1	0.01284
8.2	0.01294
8.3	0.01274
8.4	0.01274
8.5	0.01304
8.6	0.01274
8.7	0.01263
8.8	0.01294
8.9	0.01274
9	0.01294
9.1	0.01284
9.2	0.01284
9.3	0.01314
9.4	0.01324
9.5	0.01345
9.6	0.01345
9.7	0.01324
9.8	0.01324
9.9	0.01314
10	0.01304
10.1	0.01304
10.2	0.01304
10.3	0.01314
10.4	0.01314
10.5	0.01304
10.6	0.01304
10.7	0.01304
10.8	0.01274
10.9	0.01294
11	0.01284
11.1	0.01294
11.2	0.01294
11.3	0.01284
11.4	0.01294
11.5	0.01263
11.6	0.01274
11.7	0.01284
11.8	0.01284
11.9	0.01294
12	0.01263
12.1	0.01274
12.2	0.01274
12.3	0.01162
12.4	0.0102
12.5	0.00959
12.6	0.00898
12.7	0.00837
12.8	0.00817
12.9	0.00756
13	0.00736
13.1	0.00715
13.2	0.00685
13.3	0.00654
13.4	0.00634
13.5	0.00614
13.6	0.00594
13.7	0.00583
13.8	0.00563
13.9	0.00553
14	0.00543
14.1	0.00533
14.2	0.00523
14.3	0.00512
14.4	0.00502
14.5	0.00492
14.6	0.00492
14.7	0.00482
14.8	0.00482
14.9	0.00472
15	0.00472
15.1	0.00462
15.2	0.00462
15.3	0.00451
15.4	0.00451
15.5	0.00451
15.6	0.00451
15.7	0.00441
15.8	0.00441
15.9	0.00441
16	0.00441
16.1	0.00431
16.2	0.00431
16.3	0.00421
16.4	0.00421
16.5	0.00421
16.6	0.00411
16.7	0.00411
16.8	0.00401
16.9	0.00401
17	0.00391
17.1	0.00391
17.2	0.00391
17.3	0.0038
17.4	0.0038
17.5	0.0037
17.6	0.0037
17.7	0.0037
17.8	0.0036
17.9	0.0036
18	0.0036
18.1	0.0036
18.2	0.0035
18.3	0.0035
18.4	0.00349
18.5	0.00346
18.6	0.00338
18.7	0.00334
18.8	0.00334
18.9	0.00331
19	0.00328
19.1	0.00331
19.2	0.00332
19.3	0.0033
19.4	0.00326
19.5	0.00325
19.6	0.00324
19.7	0.00324
19.8	0.00319
19.9	0.00317
20	0.00314
20.1	0.00311
20.2	0.00312
20.3	0.00307
20.4	0.00304
20.5	0.00303
20.6	0.00304
20.7	0.00301
20.8	0.003
20.9	0.00301
21	0.00299
21.1	0.003
21.2	0.00301
21.3	0.00299
21.4	0.00298
21.5	0.00301
21.6	0.00281
21.7	0.00401
21.8	0.00624
21.9	0.00766
22	0.00878
22.1	0.00898
22.2	0.00949
22.3	0.00939
22.4	0.00959
22.5	0.00979
22.6	0.01
22.7	0.0102
22.8	0.0105
22.9	0.01071
23	0.0106
23.1	0.01081
23.2	0.01081
23.3	0.01111
23.4	0.01152
23.5	0.01132
23.6	0.01121
23.7	0.01142
23.8	0.01152
23.9	0.01182
24	0.01132
24.1	0.01101
24.2	0.01162
24.3	0.01101
24.4	0.01132
24.5	0.01111
24.6	0.01152
24.7	0.01132
24.8	0.01152
24.9	0.01172
25	0.01162
25.1	0.01172
25.2	0.01162
25.3	0.01172
25.4	0.01182
25.5	0.01172
25.6	0.01203
25.7	0.01192
25.8	0.01213
25.9	0.01213
26	0.01203
26.1	0.01203
26.2	0.01192
26.3	0.01213
26.4	0.01203
26.5	0.01253
26.6	0.01243
26.7	0.01243
26.8	0.01223
26.9	0.01233
27	0.01243
27.1	0.01253
27.2	0.01274
27.3	0.01284
27.4	0.01284
27.5	0.01304
27.6	0.01314
27.7	0.01304
27.8	0.01314
27.9	0.01304
28	0.01304
28.1	0.01345
28.2	0.01335
28.3	0.01335
28.4	0.01324
28.5	0.01345
28.6	0.01324
28.7	0.01335
28.8	0.01324
28.9	0.01335
29	0.01324
29.1	0.01314
29.2	0.01324
29.3	0.01314
29.4	0.01304
29.5	0.01304
29.6	0.01314
29.7	0.01294
29.8	0.01304
29.9	0.01294
30	0.01314
30.1	0.01324
30.2	0.01335
30.3	0.01365
30.4	0.01314
30.5	0.01335
30.6	0.01324
30.7	0.01284
30.8	0.01101
30.9	0.00969
31	0.00908
31.1	0.00857
31.2	0.00797
31.3	0.00756
31.4	0.00726
31.5	0.00695
31.6	0.00654
31.7	0.00624
31.8	0.00594
31.9	0.00573
32	0.00553
32.1	0.00533
32.2	0.00512
32.3	0.00502
32.4	0.00492
32.5	0.00472
32.6	0.00462
32.7	0.00462
32.8	0.00451
32.9	0.00441
33	0.00431
33.1	0.00431
33.2	0.00421
33.3	0.00421
33.4	0.00411
33.5	0.00411
33.6	0.00411
33.7	0.00411
33.8	0.00401
33.9	0.00401
34	0.00391
34.1	0.00391
34.2	0.0038
34.3	0.0038
34.4	0.0038
34.5	0.0037
34.6	0.0037
34.7	0.0036
34.8	0.0036
34.9	0.0035
35	0.0035
35.1	0.00348
35.2	0.00341
35.3	0.00344
35.4	0.00338
35.5	0.00336
35.6	0.00335
35.7	0.00333
35.8	0.00332
35.9	0.00328
36	0.00325
36.1	0.00325
36.2	0.00323
36.3	0.00318
36.4	0.00317
36.5	0.00315
36.6	0.00315
36.7	0.00312
36.8	0.00313
36.9	0.00312
37	0.0031
37.1	0.00308
37.2	0.00308
37.3	0.00306
37.4	0.00305
37.5	0.00306
37.6	0.00302
37.7	0.00299
37.8	0.003
37.9	0.00296
38	0.00293
38.1	0.00295
38.2	0.00298
38.3	0.00299
38.4	0.00297
38.5	0.00298
38.6	0.00299
38.7	0.00293
38.8	0.00296
38.9	0.00297
39	0.00295
39.1	0.00295
39.2	0.00293
39.3	0.00295
39.4	0.00292
39.5	0.0036
39.6	0.00594
39.7	0.00675
39.8	0.00966
39.9	0.01028
40	0.01069
40.1	0.011
40.2	0.01131
40.3	0.01162
40.4	0.01193
40.5	0.01182
40.6	0.01213
40.7	0.01234
40.8	0.01213
40.9	0.01223
41	0.01213
41.1	0.01213
41.2	0.01223
41.3	0.01213
41.4	0.01213
41.5	0.01234
41.6	0.01234
41.7	0.01254
41.8	0.01275
41.9	0.01275
42	0.01296
42.1	0.01306
42.2	0.01296
42.3	0.01306
42.4	0.01296
42.5	0.01326
42.6	0.01306
42.7	0.01326
42.8	0.01326
42.9	0.01337
43	0.01306
43.1	0.01326
43.2	0.01296
43.3	0.01296
43.4	0.01285
43.5	0.01254
43.6	0.01296
43.7	0.01275
43.8	0.01254
43.9	0.01244
44	0.01244
44.1	0.01244
44.2	0.01234
44.3	0.01223
44.4	0.01244
44.5	0.01265
44.6	0.01244
44.7	0.01285
44.8	0.01296
44.9	0.01285
45	0.01306
45.1	0.01306
45.2	0.01326
45.3	0.01357
45.4	0.01368
45.5	0.01388
45.6	0.01388
45.7	0.01357
45.8	0.01337
45.9	0.01316
46	0.01326
46.1	0.01337
46.2	0.01316
46.3	0.01306
46.4	0.01306
46.5	0.01306
46.6	0.01296
46.7	0.01296
46.8	0.01337
46.9	0.01316
47	0.01357
47.1	0.01357
47.2	0.01337
47.3	0.01347
47.4	0.01326
47.5	0.01326
47.6	0.01326
47.7	0.01326
47.8	0.01357
47.9	0.01337
48	0.01357
48.1	0.01347
48.2	0.01337
48.3	0.01316
48.4	0.01296
48.5	0.01275
48.6	0.011
48.7	0.00847
48.8	0.00766
48.9	0.00726
49	0.00675
49.1	0.00634
49.2	0.00604
49.3	0.00563
49.4	0.00543
49.5	0.00512
49.6	0.00492
49.7	0.00472
49.8	0.00441
49.9	0.00431
50	0.00411
50.1	0.00401
50.2	0.00391
50.3	0.0037
50.4	0.0036
50.5	0.0036
50.6	0.00349
50.7	0.00345
50.8	0.00338
50.9	0.00333
51	0.00329
51.1	0.00324
51.2	0.00324
51.3	0.00318
51.4	0.00307
51.5	0.00299
51.6	0.00301
51.7	0.003
51.8	0.00304
51.9	0.00305
52	0.00303
52.1	0.00298
52.2	0.00296
52.3	0.00294
52.4	0.00291
52.5	0.00288
52.6	0.00284
52.7	0.00282
52.8	0.00279
52.9	0.00275
53	0.00273
53.1	0.00273
53.2	0.00269
53.3	0.00265
53.4	0.00262
53.5	0.00265
53.6	0.00263
53.7	0.0026
53.8	0.0026
53.9	0.00258
54	0.00256
54.1	0.00253
54.2	0.00251
54.3	0.00251
54.4	0.00244
54.5	0.00243
54.6	0.00245
54.7	0.00244
54.8	0.00241
54.9	0.00241
55	0.00241
55.1	0.00237
55.2	0.00241
55.3	0.0024
55.4	0.00241
55.5	0.0024
55.6	0.00239
55.7	0.00238
55.8	0.00238
55.9	0.00239
56	0.00238
56.1	0.00237
56.2	0.00236
56.3	0.00233
56.4	0.00234
56.5	0.00234
56.6	0.00232
56.7	0.00231
56.8	0.00229
56.9	0.0023
57	0.00228
57.1	0.00229
57.2	0.00229
57.3	0.00229
57.4	0.00233
57.5	0.00235
57.6	0.00233
57.7	0.00235
57.8	0.00233
57.9	0.00235
58	0.00235
58.1	0.00235
58.2	0.00261
58.3	0.00441
58.4	0.0037
58.5	0.00543
58.6	0.00705
58.7	0.00847
58.8	0.00918
58.9	0.00969
59	0.00979
59.1	0.01
59.2	0.0103
59.3	0.0103
59.4	0.01071
59.5	0.01101
59.6	0.01111
59.7	0.01111
59.8	0.01142
59.9	0.01152
60	0.01142
60.1	0.01142
60.2	0.01142
60.3	0.01142
60.4	0.01162
60.5	0.01162
60.6	0.01152
60.7	0.01172
60.8	0.01172
60.9	0.01192
61	0.01203
61.1	0.01182
61.2	0.01223
61.3	0.01203
61.4	0.01243
61.5	0.01233
61.6	0.01253
61.7	0.01233
61.8	0.01294
61.9	0.01284
62	0.01284
62.1	0.01284
62.2	0.01294
62.3	0.01304
62.4	0.01243
62.5	0.01233
62.6	0.01192
62.7	0.01203
62.8	0.01223
62.9	0.01213
63	0.01233
63.1	0.01243
63.2	0.01223
63.3	0.01213
63.4	0.01172
63.5	0.01223
63.6	0.01192
63.7	0.01172
63.8	0.01172
63.9	0.01172
64	0.01203
64.1	0.01223
64.2	0.01233
64.3	0.01243
64.4	0.01294
64.5	0.01284
64.6	0.01284
64.7	0.01263
64.8	0.01243
64.9	0.01253
65	0.01253
65.1	0.01253
65.2	0.01263
65.3	0.01253
65.4	0.01263
65.5	0.01253
65.6	0.01263
65.7	0.01243
65.8	0.01253
65.9	0.01253
66	0.01243
66.1	0.01263
66.2	0.01243
66.3	0.01253
66.4	0.01263
66.5	0.01243
66.6	0.01233
66.7	0.01263
66.8	0.01243
66.9	0.01274
67	0.01223
67.1	0.01203
67.2	0.01223
67.3	0.01203
67.4	0.01182
67.5	0.01203
67.6	0.0106
67.7	0.00929
67.8	0.00857
67.9	0.00807
68	0.00736
68.1	0.00715
68.2	0.00665
68.3	0.00634
68.4	0.00604
68.5	0.00573
68.6	0.00553
68.7	0.00523
68.8	0.00502
68.9	0.00482
69	0.00472
69.1	0.00451
69.2	0.00431
69.3	0.00421
69.4	0.00411
69.5	0.00401
69.6	0.00391
69.7	0.0038
69.8	0.0037
69.9	0.0037
70	0.0037
70.1	0.0036
70.2	0.0036
70.3	0.0036
70.4	0.0036
70.5	0.0035
70.6	0.0035
70.7	0.00348
70.8	0.0035
70.9	0.00347
71	0.00343
71.1	0.00341
71.2	0.00337
71.3	0.00334
71.4	0.00331
71.5	0.00326
71.6	0.00323
71.7	0.00321
71.8	0.00319
71.9	0.00319
72	0.00313
72.1	0.00312
72.2	0.00311
72.3	0.00309
72.4	0.00306
72.5	0.00306
72.6	0.00306
72.7	0.00302
72.8	0.00298
72.9	0.00296
73	0.00295
73.1	0.00289
73.2	0.00288
73.3	0.00288
73.4	0.00283
73.5	0.00283
73.6	0.00291
73.7	0.0029
73.8	0.0029
73.9	0.00286
74	0.00286
74.1	0.00286
74.2	0.00284
74.3	0.00284
74.4	0.00285
74.5	0.00281
74.6	0.00279
74.7	0.0028
74.8	0.0028
74.9	0.00278
75	0.00279
75.1	0.00283
75.2	0.00281
75.3	0.00284
75.4	0.00286
75.5	0.00303
75.6	0.00451
75.7	0.00624
75.8	0.00756
75.9	0.00857
76	0.00918
76.1	0.00979
76.2	0.01
76.3	0.0104
76.4	0.01071
76.5	0.01091
76.6	0.01111
76.7	0.01111
76.8	0.01142
76.9	0.01152
77	0.01172
77.1	0.01172
77.2	0.01182
77.3	0.01182
77.4	0.01182
77.5	0.01203
77.6	0.01192
77.7	0.01213
77.8	0.01223
77.9	0.01263
78	0.01284
78.1	0.01294
78.2	0.01294
78.3	0.01304
78.4	0.01304
78.5	0.01284
78.6	0.01314
78.7	0.01314
78.8	0.01294
78.9	0.01335
79	0.01294
79.1	0.01314
79.2	0.01335
79.3	0.01324
79.4	0.01314
79.5	0.01345
79.6	0.01355
79.7	0.01355
79.8	0.01355
79.9	0.01355
80	0.01365
80.1	0.01355
80.2	0.01345
80.3	0.01335
80.4	0.01335
80.5	0.01304
80.6	0.01314
80.7	0.01314
80.8	0.01304
80.9	0.01294
81	0.01274
81.1	0.01253
81.2	0.01253
81.3	0.01253
81.4	0.01274
81.5	0.01253
81.6	0.01253
81.7	0.01253
81.8	0.01233
81.9	0.01284
82	0.01335
82.1	0.01335
82.2	0.01355
82.3	0.01365
82.4	0.01395
82.5	0.01375
82.6	0.01385
82.7	0.01406
82.8	0.01406
82.9	0.01375
83	0.01335
83.1	0.01355
83.2	0.01345
83.3	0.01355
83.4	0.01375
83.5	0.01365
83.6	0.01375
83.7	0.01375
83.8	0.01385
83.9	0.01395
84	0.01395
84.1	0.01223
84.2	0.0105
84.3	0.00979
84.4	0.00918
84.5	0.00837
84.6	0.00807
84.7	0.00756
84.8	0.00726
84.9	0.00685
85	0.00644
85.1	0.00624
85.2	0.00594
85.3	0.00573
85.4	0.00563
85.5	0.00533
85.6	0.00523
85.7	0.00512
85.8	0.00492
85.9	0.00482
86	0.00472
86.1	0.00472
86.2	0.00462
86.3	0.00451
86.4	0.00451
86.5	0.00441
86.6	0.00441
86.7	0.00431
86.8	0.00431
86.9	0.00431
87	0.00421
87.1	0.00421
87.2	0.00411
87.3	0.00411
87.4	0.00411
87.5	0.00401
87.6	0.00401
87.7	0.00401
87.8	0.00401
87.9	0.00391
88	0.00391
88.1	0.00391
88.2	0.0038
88.3	0.0038
88.4	0.0038
88.5	0.0037
88.6	0.0037
88.7	0.0036
88.8	0.0036
88.9	0.0036
89	0.0035
89.1	0.0035
89.2	0.00347
89.3	0.00347
89.4	0.00344
89.5	0.00343
89.6	0.00344
89.7	0.00339
89.8	0.00337
89.9	0.00337
90	0.00336
90.1	0.00335
90.2	0.00332
90.3	0.00334
90.4	0.00332
90.5	0.00329
90.6	0.0033
90.7	0.00329
90.8	0.00327
90.9	0.00326
91	0.00325
91.1	0.00325
91.2	0.00323
91.3	0.00325
91.4	0.00324
91.5	0.0032
91.6	0.00322
91.7	0.00322
91.8	0.00318
91.9	0.00319
92	0.00318
92.1	0.00318
92.2	0.00317
92.3	0.00315
92.4	0.00317
92.5	0.00314
92.6	0.00312
92.7	0.00313
92.8	0.00313
92.9	0.00313
93	0.00401
93.1	0.00583
93.2	0.00685
93.3	0.00776
93.4	0.00857
93.5	0.00939
93.6	0.00959
93.7	0.01
93.8	0.0103
93.9	0.01071
94	0.01091
94.1	0.01121
94.2	0.01121
94.3	0.01132
94.4	0.01152
94.5	0.01172
94.6	0.01172
94.7	0.01182
94.8	0.01162
94.9	0.01182
95	0.01192
95.1	0.01192
95.2	0.01192
95.3	0.01203
95.4	0.01223
95.5	0.01223
95.6	0.01253
95.7	0.01263
95.8	0.01243
95.9	0.01274
96	0.01274
96.1	0.01253
96.2	0.01274
96.3	0.01274
96.4	0.01294
96.5	0.01294
96.6	0.01304
96.7	0.01284
96.8	0.01294
96.9	0.01274
97	0.01274
97.1	0.01284
97.2	0.01294
97.3	0.01304
97.4	0.01294
97.5	0.01304
97.6	0.01314
97.7	0.01294
97.8	0.01335
97.9	0.01335
98	0.01324
98.1	0.01324
98.2	0.01335
98.3	0.01335
98.4	0.01345
98.5	0.01335
98.6	0.01335
98.7	0.01385
98.8	0.01365
98.9	0.01375
99	0.01375
99.1	0.01375
99.2	0.01426
99.3	0.01446
99.4	0.01456
99.5	0.01497
99.6	0.01497
99.7	0.01527
99.8	0.01548
99.9	0.01497
100	0.01456
100.1	0.01527
100.2	0.01517
100.3	0.01517
100.4	0.01517
100.5	0.01527
100.6	0.01527
100.7	0.01487
100.8	0.01477
100.9	0.01466
101	0.01466
101.1	0.01497
101.2	0.01507
101.3	0.01517
101.4	0.01517
101.5	0.01345
101.6	0.01162
101.7	0.01081
101.8	0.01
101.9	0.00939
102	0.00898
102.1	0.00847
102.2	0.00827
102.3	0.00776
102.4	0.00746
102.5	0.00715
102.6	0.00685
102.7	0.00665
102.8	0.00634
102.9	0.00624
103	0.00604
103.1	0.00583
103.2	0.00563
103.3	0.00543
103.4	0.00533
103.5	0.00523
103.6	0.00502
103.7	0.00523
103.8	0.00502
103.9	0.00492
104	0.00492
104.1	0.00492
104.2	0.00482
104.3	0.00482
104.4	0.00472
104.5	0.00472
104.6	0.00462
104.7	0.00462
104.8	0.00462
104.9	0.00462
105	0.00451
105.1	0.00451
105.2	0.00451
105.3	0.00451
105.4	0.00441
105.5	0.00441
105.6	0.00441
105.7	0.00431
105.8	0.00431
105.9	0.00441
106	0.00431
106.1	0.00431
106.2	0.00431
106.3	0.00431
106.4	0.00431
106.5	0.00421
106.6	0.00431
106.7	0.00421
106.8	0.00411
106.9	0.00411
107	0.00411
107.1	0.00401
107.2	0.00411
107.3	0.00401
107.4	0.00401
107.5	0.00401
107.6	0.00401
107.7	0.00401
107.8	0.00401
107.9	0.00401
108	0.00391
108.1	0.00391
108.2	0.00391
108.3	0.00391
108.4	0.00391
108.5	0.00391
108.6	0.0038
108.7	0.00391
108.8	0.00391
108.9	0.00391
109	0.00391
109.1	0.0038
109.2	0.0038
109.3	0.0038
109.4	0.0038
109.5	0.0038
109.6	0.0038
109.7	0.0038
109.8	0.0038
109.9	0.0038
110	0.00401
110.1	0.00594
110.2	0.00736
110.3	0.00827
110.4	0.00878
110.5	0.00949
110.6	0.01
110.7	0.0103
110.8	0.01071
110.9	0.01091
111	0.01071
111.1	0.01091
111.2	0.01091
111.3	0.01121
111.4	0.01142
111.5	0.01182
111.6	0.01203
111.7	0.01233
111.8	0.01233
111.9	0.01243
112	0.01253
112.1	0.01304
112.2	0.01284
112.3	0.01274
112.4	0.01284
112.5	0.01274
112.6	0.01274
112.7	0.01294
112.8	0.01304
112.9	0.01335
113	0.01324
113.1	0.01335
113.2	0.01324
113.3	0.01324
113.4	0.01335
113.5	0.01355
113.6	0.01335
113.7	0.01324
113.8	0.01335
113.9	0.01335
114	0.01335
114.1	0.01314
114.2	0.01335
114.3	0.01355
114.4	0.01345
114.5	0.01335
114.6	0.01335
114.7	0.01335
114.8	0.01345
114.9	0.01365
115	0.01335
115.1	0.01375
115.2	0.01375
115.3	0.01375
115.4	0.01385
115.5	0.01375
115.6	0.01477
115.7	0.01477
115.8	0.01497
115.9	0.01497
116	0.01477
116.1	0.01477
116.2	0.01456
116.3	0.01477
116.4	0.01517
116.5	0.01507
116.6	0.01527
116.7	0.01538
116.8	0.01548
116.9	0.01538
117	0.01588
117.1	0.01527
117.2	0.01548
117.3	0.01497
117.4	0.01527
117.5	0.01477
117.6	0.01487
117.7	0.01497
117.8	0.01487
117.9	0.01598
118	0.01538
118.1	0.01548
118.2	0.01558
118.3	0.01598
118.4	0.01639
118.5	0.01659
118.6	0.01669
118.7	0.0169
118.8	0.0172
118.9	0.01659
119	0.01416
119.1	0.01263
119.2	0.01142
119.3	0.01101
119.4	0.0102
119.5	0.00989
119.6	0.00939
119.7	0.00888
119.8	0.00868
119.9	0.00817
120	0.00807
120.1	0.00756
120.2	0.00746
120.3	0.00563
120.4	-0.0004585
120.5	-6.265e-05
120.6	-0.0001337
120.7	-0.00040775
120.8	-0.00048895
120.9	-0.00032655
121	-0.0004585
121.1	-0.0002758
121.2	-0.0004585
121.3	-0.0005194
121.4	-6.265e-05
121.5	-0.00010325
121.6	3.885e-05
121.7	-1.19e-05
121.8	5.915e-05
121.9	3.885e-05
122	-0.0001134
122.1	-0.00032655
122.2	-0.0003976
122.3	-0.00048895
122.4	-0.00050925
122.5	-0.00059045
122.6	-0.00059045
122.7	-0.0006006
122.8	-0.0006818
122.9	-0.0007224
123	-0.0006818
123.1	-0.0008442
123.2	-0.000966
123.3	-0.0009051
123.4	-0.00101
123.5	-0.00115
123.6	-0.00123
123.7	-0.00122
123.8	-0.00107
123.9	-0.00112
124	-0.00119
124.1	-0.00142
124.2	-0.00133
124.3	-0.00139
124.4	-0.00152
124.5	-0.00166
124.6	-0.00156
124.7	-0.00154
124.8	-0.0016
124.9	-0.00159
125	-0.00177
125.1	-0.00193
125.2	-0.002
125.3	-0.00196
125.4	-0.00194
125.5	-0.00183
125.6	-0.0018
125.7	-0.00183
125.8	-0.00174
125.9	-0.00175
126	-0.0017
126.1	-0.00175
126.2	-0.00172
126.3	-0.00192
126.4	-0.00191
126.5	-0.00185
126.6	-0.00193
126.7	-0.002
126.8	-0.00199
126.9	-0.00197
127	-0.00203
127.1	-0.00206
127.2	-0.00206
127.3	-0.00206
127.4	-0.00208
127.5	-0.00209
127.6	-0.00219
127.7	-0.00218
127.8	-0.00214
127.9	-0.00211
128	-0.00199
128.1	-0.00194
128.2	-0.00201
128.3	-0.00208
128.4	-0.00215
128.5	-0.00219
128.6	-0.00212
128.7	-0.00212
128.8	-0.00215
128.9	-0.00215
129	-0.00226
129.1	-0.00229
129.2	-0.00231
129.3	-0.00231
129.4	-0.00235
129.5	-0.00239
129.6	-0.00244
129.7	-0.00232
129.8	-0.00231
--	-0.00235
130	--
130.1	0.01294
130.2	0.01304
130.3	0.01335
130.4	0.01324
130.5	0.01335
130.6	0.01324
130.7	0.01324
130.8	0.01335
130.9	0.01355
131	0.01335
131.1	0.01324
131.2	0.01335
131.3	0.01335
131.4	0.01335
131.5	0.01314
131.6	0.01335
131.7	0.01355
131.8	0.01345
131.9	0.01335
132	0.01335
132.1	0.01335
132.2	0.01345
132.3	0.01365
132.4	0.01335
132.5	0.01375
132.6	0.01375
132.7	0.01375
132.8	0.01385
132.9	0.01375
133	0.01477
133.1	0.01477
133.2	0.01497
133.3	0.01497
133.4	0.01477
133.5	0.01477
133.6	0.01456
133.7	0.01477
133.8	0.01517
133.9	0.01507
134	0.01527
134.1	0.01538
134.2	0.01548
134.3	0.01538
134.4	0.01588
134.5	0.01527
134.6	0.01548
134.7	0.01497
134.8	0.01527
134.9	0.01477
135	0.01487
135.1	0.01497
135.2	0.01487
135.3	0.01598
135.4	0.01538
135.5	0.01548
135.6	0.01558
135.7	0.01598
135.8	0.01639
135.9	0.01659
136	0.01669
136.1	0.0169
136.2	0.0172
136.3	0.01659
136.4	0.01416
136.5	0.01263
136.6	0.01142
136.7	0.01101
136.8	0.0102
136.9	0.00989
137	0.00939
137.1	0.00888
137.2	0.00868
137.3	0.00817
137.4	0.00807
137.5	0.00756
137.6	0.00746
137.7	0.00563
137.8	-0.0004585
137.9	-6.265e-05
138	-0.0001337
138.1	-0.00040775
138.2	-0.00048895
138.3	-0.00032655
138.4	-0.0004585
138.5	-0.0002758
138.6	-0.0004585
138.7	-0.0005194
138.8	-6.265e-05
138.9	-0.00010325
139	3.885e-05
139.1	-1.19e-05
139.2	5.915e-05
139.3	3.885e-05
139.4	-0.0001134
139.5	-0.00032655
139.6	-0.0003976
139.7	-0.00048895
139.8	-0.00050925
139.9	-0.00059045
140	-0.00059045
140.1	-0.0006006
140.2	-0.0006818
140.3	-0.0007224
140.4	-0.0006818
140.5	-0.0008442
140.6	-0.000966
140.7	-0.0009051
140.8	-0.00101
140.9	-0.00115
141	-0.00123
141.1	-0.00122
141.2	-0.00107
141.3	-0.00112
141.4	-0.00119
141.5	-0.00142
141.6	-0.00133
141.7	-0.00139
141.8	-0.00152
141.9	-0.00166
142	-0.00156
142.1	-0.00154
142.2	-0.0016
142.3	-0.00159
142.4	-0.00177
142.5	-0.00193
142.6	-0.002
142.7	-0.00196
142.8	-0.00194
142.9	-0.00183
143	-0.0018
143.1	-0.00183
143.2	-0.00174
143.3	-0.00175
143.4	-0.0017
143.5	-0.00175
143.6	-0.00172
143.7	-0.00192
143.8	-0.00191
143.9	-0.00185
144	-0.00193
144.1	-0.002
144.2	-0.00199
144.3	-0.00197
144.4	-0.00203
144.5	-0.00206
144.6	-0.00206
144.7	-0.00206
144.8	-0.00208
144.9	-0.00209
145	-0.00219
145.1	-0.00218
145.2	-0.00214
145.3	-0.00211
145.4	-0.00199
145.5	-0.00194
145.6	-0.00201
145.7	-0.00208
145.8	-0.00215
145.9	-0.00219
146	-0.00212
146.1	-0.00212
146.2	-0.00215
146.3	-0.00215
146.4	-0.00226
146.5	-0.00229
146.6	-0.00231
146.7	-0.00231
146.8	-0.00235
146.9	-0.00239
147	-0.00244
147.1	-0.00232
147.2	-0.00231
147.3	-0.00235
	--

## Sheet: Fig. 3j, m
Simulated surface structure of THZO NWs
H2		H2O
Reaction Coordinate	Free Energy (eV)	Reaction Coordinate	Free Energy (eV)
H+ + e-	0	H2O	0
H*	0.21324	H2O*	-1.23
1/2H2	0	OH*	-1.03
		·OH	2.2498

[truncated: 47 more sheets: Fig. 4b, Fig. 4c, Fig. 4d, Fig. 4e, Fig. 4f, Fig. 4g, Fig. 4h, Fig. 4j, Fig. 4k, l, Fig. 5k, l, Fig. 5q, Fig. 6b, Fig. 6d, Fig. 6f, g, Fig. 6h, Fig. 6i, j, Fig. 6l, Fig. 6p, q, Supplementary Fig. 1, Supplementary Fig. 4 …]
